# Supplementary material for: Inducible chromatin priming is associated with the establishment of immunological memory in T cells
Source: EMBO J. 2016 Jan 21;35(5):515–35. doi: 10.15252/embj.201592534 (PMC4772849; doi:10.15252/embj.201592534)
Supplement: Supplementary file 3 — Dataset EV1 [file EMBJ-35-515-s003.xlsx]

## Sheet: 2882 pDHSS
Dataset EV1: mm9 chromosomal coordinates of 2882 pDHSs
								TM specific
								genes
Chr	pDHS start	pDHS end	TM tag count	TN tag count	Fold change (FC)	normalised FC	Nearest gene	683	187
chr1	132776282	132776283	4132	5	9.6907	6.6017	Faim3
chr1	157319925	157319926	6758	8	9.72238	6.63338	Xpr1
chr6	82813769	82813770	3906	9	8.76155	5.67255	2310069B03Rik
chr7	106494263	106494264	4271	11	8.60093	5.51193	Serpinh1
chr2	128076737	128076738	5719	13	8.78111	5.69211	Gm14005	+	+
chr5	32162858	32162859	4789	13	8.52507	5.43607	Bre
chr17	36981431	36981432	8558	14	9.2557	6.1667	Trim26
chr2	16286478	16286479	6251	14	8.80252	5.71352	Plxdc2	+	+
chr16	50205206	50205207	4988	14	8.47689	5.38789	Bbx
chr7	3452135	3452136	4224	14	8.23704	5.14804	Cacng6
chr1	7445184	7445185	13240	15	9.78572	6.69672	Pcmtd1
chr6	82771875	82771876	6333	15	8.72178	5.63278	Hk2
chr18	65167629	65167630	4799	15	8.32163	5.23263	Nedd4l
chr16	4320057	4320058	6362	16	8.63526	5.54626	Adcy9
chr11	4402066	4402067	9824	17	9.17463	6.08563	Mtmr3
chr6	108556996	108556997	8650	17	8.99102	5.90202	0610040F04Rik
chr6	129495325	129495326	7293	17	8.74483	5.65583	Gabarapl1
chr5	66045275	66045276	5857	17	8.42848	5.33948	Pds5a
chr3	115560838	115560839	5837	17	8.42355	5.33455	A930005H10Rik
chr14	87649253	87649254	5178	17	8.25072	5.16172	Diap3
chr2	83585649	83585650	5023	17	8.20687	5.11787	Itgav	+	+
chr3	40784826	40784827	4713	17	8.11497	5.02597	Larp1b	+
chr17	8444757	8444758	4606	17	8.08184	4.99284	Ccr6	+
chr14	26008989	26008990	4586	17	8.07556	4.98656	4930572O13Rik
chr4	87315495	87315496	4570	17	8.07052	4.98152	Mllt3
chr12	101985603	101985604	4272	17	7.97323	4.88423	Rps6ka5
chr7	73692766	73692767	4244	17	7.96375	4.87475	Asb7
chr12	111939833	111939834	3817	17	7.81076	4.72176	Hsp90aa1
chr6	59263311	59263312	6077	18	8.39922	5.31022	Gprin3	+
chr5	103871386	103871387	4572	18	7.98868	4.89968	Ptpn13	+	+
chr10	19843498	19843499	3717	19	7.612	4.523	Map3k5	+	+
chr5	105783255	105783256	14252	20	9.47695	6.38795	Gbp11
chr11	53831343	53831344	7981	20	8.64043	5.55143	Slc22a4
chr9	63123144	63123145	7749	20	8.59787	5.50887	Map2k5
chr5	53934884	53934885	4864	20	7.926	4.837	Rbpj	+	+
chr12	89667366	89667367	6137	21	8.191	5.102	Adck1
chr2	105198599	105198600	5490	21	8.03027	4.94127	0610012H03Rik
chr10	92865615	92865616	6875	22	8.28771	5.19871	Lta4h
chr16	10702402	10702403	4769	22	7.76004	4.67104	Clec16a
chr6	28940373	28940374	3978	23	7.43427	4.34527	Mir129-1
chr9	45037556	45037557	3821	23	7.37617	4.28717	BC049352
chr9	59156425	59156426	7387	24	8.26581	5.17681	Adpgk
chr6	31109326	31109327	6136	24	7.99812	4.90912	2210408F21Rik
chr4	137963956	137963957	4025	24	7.38981	4.30081	Fam43b
chr5	134799396	134799397	3902	24	7.34504	4.25604	Gtf2i
chr10	53729461	53729462	3900	24	7.3443	4.2553	Man1a	+
chr11	53468773	53468774	15392	25	9.26604	6.17704	Rad50
chr7	106142176	106142177	5476	25	7.77505	4.68605	Uvrag
chr15	62641011	62641012	5438	25	7.765	4.676	Pvt1
chr10	59255754	59255755	4720	25	7.56071	4.47171	Micu1
chr13	55976558	55976559	4382	25	7.45352	4.36452	Pitx1
chr9	57871129	57871130	6940	26	8.06028	4.97128	Cyp11a1
chr12	12554626	12554627	5977	26	7.84477	4.75577	4921511I17Rik
chr1	184918696	184918697	4137	26	7.31393	4.22493	Tlr5
chr13	85638281	85638282	3961	26	7.25121	4.16221	Rasa1
chr13	96669687	96669688	7861	27	8.18561	5.09661	Iqgap2
chr8	81263653	81263654	4055	27	7.2306	4.1416	Slc10a7
chr15	81365105	81365106	10357	28	8.53096	5.44196	Ep300
chr18	36575230	36575231	8833	28	8.30133	5.21233	Pfdn1
chr11	58007101	58007102	6547	28	7.86926	4.78026	Gm12250
chr17	74268491	74268492	5195	28	7.53555	4.44655	Xdh
chr17	53803758	53803759	5073	28	7.50127	4.41227	Kat2b
chr9	80147059	80147060	4943	28	7.46382	4.37482	Myo6
chr2	132439486	132439487	4286	28	7.25806	4.16906	AU019990
chr4	147250120	147250121	4114	28	7.19897	4.10997	Mfn2
chr6	32108653	32108654	3848	28	7.10254	4.01354	Plxna4
chr4	63214927	63214928	3707	28	7.04868	3.95968	Atp6v1g1
chr3	129173252	129173253	7109	29	7.93745	4.84845	Gm5712
chr11	113649890	113649891	5625	29	7.59966	4.51066	Sdk2
chr15	30767944	30767945	5228	29	7.49406	4.40506	Ctnnd2
chr10	94718123	94718124	4582	29	7.30378	4.21478	Cradd
chr18	80813046	80813047	4358	29	7.23147	4.14247	Nfatc1	+	+
chr12	56128297	56128298	3852	29	7.05341	3.96441	2700097O09Rik	+	+
chr1	54002869	54002870	5014	30	7.38486	4.29586	Hecw2
chr12	32100966	32100967	4480	30	7.22239	4.13339	Slc26a3
chr1	184434523	184434524	3928	30	7.03269	3.94369	Capn2
chr11	4123681	4123682	8817	31	8.15188	5.06288	Gatsl3
chr3	115669663	115669664	6435	31	7.69753	4.60853	Slc30a7
chr17	47819974	47819975	6031	31	7.60399	4.51499	Usp49
chr5	35332390	35332391	3850	31	6.95645	3.86745	Rgs12
chr6	124633905	124633906	6938	32	7.7603	4.6713	Lpcat3
chr16	45038947	45038948	6609	32	7.69022	4.60122	Ccdc80	+
chr1	43264249	43264250	4924	32	7.26562	4.17662	Fhl2
chr2	151359535	151359536	4886	32	7.25444	4.16544	Fkbp1a
chr5	30656180	30656181	11692	33	8.46884	5.37984	Ccdc164
chr5	111625003	111625004	5688	33	7.42931	4.34031	Ttc28
chr5	30567314	30567315	4931	33	7.22327	4.13427	Ept1
chr6	40768647	40768648	4562	33	7.11106	4.02206	Mgam
chr2	152629042	152629043	4142	33	6.97172	3.88272	Bcl2l1
chr6	113599194	113599195	3954	33	6.9047	3.8157	Irak2
chr17	50869147	50869148	18832	34	9.11344	6.02444	Tbc1d5
chr2	131709040	131709041	6849	34	7.65421	4.56521	Erv3
chr15	66780815	66780816	6774	34	7.63833	4.54933	Ndrg1	+
chr15	36577870	36577871	6033	34	7.4712	4.3822	Pabpc1
chr1	9823739	9823740	5187	34	7.25322	4.16422	Sgk3
chr9	114371929	114371930	5180	34	7.25127	4.16227	Glb1
chr5	24135753	24135754	5178	34	7.25072	4.16172	1700022A21Rik	+	+
chr1	60937142	60937143	5144	34	7.24121	4.15221	Ctla4
chr17	78670997	78670998	5043	34	7.2126	4.1236	Crim1
chr11	31638083	31638084	4546	34	7.06292	3.97392	Bod1
chr11	71813880	71813881	4495	34	7.04664	3.95764	Aipl1
chr18	60790402	60790403	4425	34	7.024	3.935	Synpo	+	+
chr17	15879046	15879047	4199	34	6.94837	3.85937	Chd1	+
chr17	37322652	37322653	3837	34	6.8183	3.7293	Ubd
chr2	48312409	48312410	3710	34	6.76974	3.68074	Acvr2a
chr9	83924636	83924637	4572	35	7.02933	3.94033	Bckdhb
chrX	75047109	75047110	4032	35	6.848	3.759	Prkx
chr13	74397473	74397474	5862	36	7.34725	4.25825	Ahrr
chr10	21078069	21078070	4550	37	6.9422	3.8532	Hbs1l
chr2	168358108	168358109	6864	38	7.49691	4.40791	Nfatc2
chr12	102094641	102094642	6216	38	7.35384	4.26484	9030617O03Rik
chr16	31940834	31940835	5548	38	7.18982	4.10082	Pigz
chr4	135562846	135562847	3710	38	6.60928	3.52028	Tceb3	+
chr5	106288451	106288452	11091	39	8.1517	5.0627	Zfp326
chr2	139877548	139877549	8394	39	7.74974	4.66074	Tasp1
chr8	11453188	11453189	5144	39	7.04327	3.95427	Rab20
chr11	71325971	71325972	3842	39	6.62224	3.53324	Nlrp1c-ps
chr7	106438770	106438771	8113	40	7.66409	4.57509	Map6
chr10	94609342	94609343	6107	40	7.25432	4.16532	Cradd
chr17	26747556	26747557	6083	40	7.24864	4.15964	Ergic1
chr8	130486892	130486893	3829	40	6.58082	3.49182	Pard3
chr5	54340019	54340020	7893	41	7.58881	4.49981	Tbc1d19
chr11	69927475	69927476	4268	41	6.70179	3.61279	Asgr2
chr2	72861902	72861903	3794	41	6.53195	3.44295	1700011J10Rik
chr10	21510949	21510950	5293	42	6.97755	3.88855	Sgk1
chr18	40018776	40018777	4850	42	6.85145	3.76245	Pabpc2
chr9	95369571	95369572	4328	42	6.68717	3.59817	U2surp
chr17	5756281	5756282	3767	42	6.48688	3.39788	Zdhhc14
chr13	98450645	98450646	7820	43	7.50669	4.41769	Gm5086
chr1	80640533	80640534	6829	43	7.31119	4.22219	Dock10
chr14	123229926	123229927	5964	43	7.1158	4.0268	Pcca
chr4	11347072	11347073	5649	43	7.03752	3.94852	Esrp1
chr11	116563135	116563136	4643	43	6.75458	3.66558	St6galnac2
chr13	8400157	8400158	4283	43	6.63814	3.54914	Adarb2
chr2	59009811	59009812	8318	44	7.56259	4.47359	Pkp4
chr6	31275015	31275016	5450	44	6.95261	3.86361	2210408F21Rik
chr16	48594673	48594674	5055	44	6.84406	3.75506	Morc1
chr9	20539415	20539416	8637	45	7.58446	4.49546	Olfm2
chr4	101777298	101777299	7909	45	7.45743	4.36843	Gm12789
chr18	79669895	79669896	3974	45	6.46452	3.37552	Setbp1
chr1	55869519	55869520	3852	45	6.41954	3.33054	Plcl1
chr3	51651439	51651440	3798	45	6.39917	3.31017	Maml3
chr6	52752336	52752337	7925	46	7.42863	4.33963	Jazf1
chr4	128940886	128940887	7193	46	7.28882	4.19982	C77080
chr6	144753131	144753132	4093	46	6.47538	3.38638	4933425H06Rik
chr14	121972344	121972345	3749	46	6.34873	3.25973	Dock9
chr12	103963543	103963544	11096	47	7.88316	4.79416	Moap1
chr12	33855979	33855980	7382	47	7.29521	4.20621	Atxn7l1	+
chr17	80504974	80504975	4132	47	6.45804	3.36904	Galm	+
chr3	9924820	9924821	4071	47	6.43658	3.34758	Fabp5
chr4	133603789	133603790	8170	48	7.41116	4.32216	Aim1l
chr9	50224976	50224977	7852	48	7.35388	4.26488	2310014F07Rik
chr8	119576501	119576502	6360	48	7.04985	3.96085	Pkd1l2
chr8	125486099	125486100	4815	48	6.64836	3.55936	Ankrd11
chr2	32726111	32726112	4072	48	6.40656	3.31756	Fam129b	+
chr11	57780406	57780407	4007	48	6.38334	3.29434	Larp1	+
chr13	52031390	52031391	3983	48	6.37468	3.28568	Gadd45g
chr11	4239521	4239522	22117	49	8.81816	5.72916	Hormad2
chr12	100748537	100748538	4271	49	6.44565	3.35665	Foxn3
chr1	80378057	80378058	6725	50	7.07146	3.98246	Cul3
chr12	117028814	117028815	6481	50	7.01814	3.92914	Zfp386
chr2	139560106	139560107	6227	50	6.96047	3.87147	Ism1
chr3	84613043	84613044	6202	50	6.95466	3.86566	Fbxw7
chr14	20578475	20578476	5068	50	6.66334	3.57434	Nid2
chr13	43723499	43723500	5065	50	6.66249	3.57349	Rnf182
chr13	113861433	113861434	4466	50	6.48091	3.39191	Gzma
chr6	137440568	137440569	4334	50	6.43763	3.34863	Eps8
chr16	10815047	10815048	13783	51	8.07818	4.98918	Prm1
chr7	31187558	31187559	12176	51	7.89933	4.81033	Tyrobp
chr12	88028024	88028025	8809	51	7.43234	4.34334	Vash1
chr14	26004568	26004569	7417	51	7.18419	4.09519	4930572O13Rik
chr17	31357226	31357227	7104	51	7.12199	4.03299	Ubash3a
chr10	83126809	83126810	7028	51	7.10647	4.01747	Appl2
chr9	54974215	54974216	4961	51	6.60399	3.51499	Ube2q2	+
chr15	85858570	85858571	4865	51	6.5758	3.4868	Celsr1
chr2	102692298	102692299	4554	51	6.48049	3.39149	Cd44
chr10	59601633	59601634	4498	51	6.46264	3.37364	Spock2	+
chr3	63702618	63702619	3990	51	6.28975	3.20075	E130311K13Rik	+
chr18	65646115	65646116	3967	51	6.28141	3.19241	Malt1
chr7	26429312	26429313	6199	53	6.8699	3.7809	Bckdha
chrX	138833429	138833430	5756	53	6.76293	3.67393	Acsl4	+
chr6	54108628	54108629	4827	53	6.50899	3.41999	Chn2
chr2	168317586	168317587	3749	53	6.14437	3.05537	Nfatc2
chr13	23685235	23685236	16487	54	8.25415	5.16515	Hist1h2be	+
chr2	58675091	58675092	8952	54	7.37311	4.28411	Ccdc148
chr6	119832446	119832447	4805	54	6.47543	3.38643	Rad52
chr3	122081795	122081796	4274	54	6.30648	3.21748	Bcar3
chr6	108227168	108227169	3772	54	6.12623	3.03723	Itpr1
chr10	60271471	60271472	8559	55	7.28187	4.19287	Unc5b
chr12	40980002	40980003	7879	55	7.16244	4.07344	Gm7008
chr5	33464860	33464861	6077	55	6.78778	3.69878	Slc5a1
chr11	110780548	110780549	5699	55	6.69513	3.60613	Kcnj16
chr3	96142237	96142238	4607	55	6.38825	3.29925	Fcgr1
chr11	63851207	63851208	3714	55	6.0774	2.9884	Cox10
chr19	29260396	29260397	8617	56	7.26562	4.17662	Rcl1	+
chr4	119724122	119724123	4804	56	6.42267	3.33367	Hivep3	+
chr9	95020839	95020840	3862	56	6.10778	3.01878	Slc9a9
chr3	135253700	135253701	3702	56	6.04673	2.95773	Nfkb1
chr6	41127338	41127339	8784	57	7.26777	4.17877	Try4
chr13	51821790	51821791	8024	57	7.13722	4.04822	Sema4d
chr2	166583658	166583659	4446	57	6.2854	3.1964	Trp53rk	+
chr13	96458813	96458814	3882	57	6.08969	3.00069	Iqgap2
chr2	131877737	131877738	7309	58	6.97748	3.88848	Slc23a2
chr11	76693473	76693474	6376	58	6.78045	3.69145	Tmigd1
chr15	64043329	64043330	5769	58	6.63612	3.54712	Asap1
chr1	60932245	60932246	4805	58	6.37234	3.28334	Ctla4
chr14	27639562	27639563	4619	58	6.31538	3.22638	Asb14
chr9	117871403	117871404	4376	58	6.23742	3.14842	Azi2
chr6	82841791	82841792	4005	58	6.10961	3.02061	2310069B03Rik
chr12	119666976	119666977	4668	59	6.30595	3.21695	D230030E09Rik
chr12	117086068	117086069	3964	59	6.0701	2.9811	Zfp386
chr14	78959083	78959084	8572	60	7.15853	4.06953	Dgkh	+
chr1	95011844	95011845	7029	60	6.87221	3.78321	Kif1a
chr1	87660095	87660096	5564	60	6.53502	3.44602	A630001G21Rik
chr7	75370706	75370707	4555	60	6.24634	3.15734	Igf1r
chr6	28390388	28390389	4319	60	6.16959	3.08059	Fscn3
chr13	25054256	25054257	4305	60	6.16491	3.07591	Gpld1
chr6	48735327	48735328	9603	61	7.29853	4.20953	Gimap3
chr4	116893461	116893462	9154	62	7.20599	4.11699	Gm1661
chr9	83471050	83471051	7877	62	6.98923	3.90023	Sh3bgrl2
chr3	84652938	84652939	6784	62	6.77372	3.68472	Fbxw7
chr1	184038767	184038768	5741	62	6.53289	3.44389	Srp9
chr11	77010386	77010387	4545	62	6.19587	3.10687	Efcab5
chr10	98948426	98948427	8749	63	7.11762	4.02862	Gm20110
chr10	98657494	98657495	7694	63	6.93224	3.84324	Poc1b
chr10	19285920	19285921	6373	63	6.66048	3.57148	Ifngr1
chr19	34194813	34194814	5481	63	6.44294	3.35394	Lipm
chr7	142783346	142783347	5207	63	6.36896	3.27996	Ptpre
chr9	50222563	50222564	4607	63	6.19233	3.10333	2310014F07Rik
chr16	25249122	25249123	4241	63	6.07291	2.98391	Tprg	+
chr9	83915813	83915814	4103	63	6.02518	2.93618	Bckdhb
chr5	36479334	36479335	3722	63	5.88458	2.79558	Sorcs2
chr7	151746700	151746701	10562	64	7.3666	4.2776	Ppfia1
chr6	82822142	82822143	7742	64	6.91849	3.82949	2310069B03Rik
chr6	83342650	83342651	4413	64	6.10754	3.01854	Tet3
chr17	34355845	34355846	4391	64	6.10033	3.01133	Tap2
chr18	70205592	70205593	3978	64	5.95783	2.86883	Rab27b
chr5	93393838	93393839	7250	65	6.8014	3.7124	Shroom3
chr13	44683419	44683420	5693	65	6.45261	3.36361	1700029N11Rik
chr14	60314155	60314156	5304	65	6.3505	3.2615	Atp8a2
chr11	62575617	62575618	5193	65	6.31998	3.23098	Zfp286
chr2	128206670	128206671	4874	65	6.22852	3.13952	Gm14005	+	+
chr10	17282988	17282989	4759	65	6.19407	3.10507	Cited2	+
chr17	57477609	57477610	4159	65	5.99965	2.91065	Vav1
chr11	4683165	4683166	4008	65	5.9463	2.8573	Nf2	+
chr17	5406792	5406793	5944	66	6.49282	3.40382	Tmem242
chr3	51534804	51534805	10088	67	7.23426	4.14526	Maml3
chr11	79683881	79683882	5460	67	6.3486	3.2596	Utp6
chr2	60116885	60116886	4882	67	6.18717	3.09817	Cd302
chr9	21712832	21712833	4871	67	6.18391	3.09491	Rab3d
chr2	156744451	156744452	8151	68	6.9053	3.8163	Ndrg3
chr1	145313435	145313436	7839	68	6.84899	3.75999	Cdc73
chr3	114592830	114592831	7658	68	6.81529	3.72629	Olfm3
chr16	4584003	4584004	7095	68	6.70512	3.61612	Glis2
chr8	113505418	113505419	6635	68	6.60842	3.51942	Ddx19a
chr3	53384724	53384725	6225	68	6.5164	3.4274	Frem2
chr5	39256076	39256077	5841	68	6.42454	3.33554	Clnk
chr3	78843733	78843734	5700	68	6.38928	3.30028	Rapgef2
chr18	46540848	46540849	5209	68	6.25933	3.17033	Ccdc112
chr8	119557428	119557429	4881	68	6.1655	3.0765	Pkd1l2
chr10	12649146	12649147	4694	68	6.10914	3.02014	B230208H11Rik
chr15	100511011	100511012	4661	68	6.09896	3.00996	Cela1
chr5	122997548	122997549	4320	68	5.98935	2.90035	Ift81
chr5	3477933	3477934	4280	68	5.97593	2.88693	Cdk6
chr1	194519402	194519403	4244	68	5.96375	2.87475	Hhat
chr15	25814315	25814316	7931	69	6.84476	3.75576	Fam134b
chr12	26000979	26000980	6399	69	6.53511	3.44611	Gm17746
chr10	21224448	21224449	6342	69	6.5222	3.4332	1700020N01Rik
chr19	29734452	29734453	5741	69	6.37856	3.28956	Ermp1
chr1	20730787	20730788	5502	69	6.31722	3.22822	Il17a
chr13	31659715	31659716	4862	69	6.13881	3.04981	1700018A04Rik
chr12	26742689	26742690	3956	69	5.8413	2.7523	4930480M12Rik
chr2	76103488	76103489	3747	69	5.763	2.674	Pde11a
chr11	22765710	22765711	10558	70	7.23677	4.14777	B3gnt2
chr4	46539327	46539328	9768	70	7.12456	4.03556	Trim14
chr13	42339677	42339678	5181	70	6.20973	3.12073	Edn1
chr19	47059918	47059919	4885	70	6.12486	3.03586	Nt5c2
chr13	45999557	45999558	3750	70	5.74339	2.65439	Atxn1	+
chr4	149617035	149617036	8511	71	6.90537	3.81637	Gm5506
chr7	105724512	105724513	6444	71	6.50399	3.41499	2210018M11Rik
chr15	78333144	78333145	6247	71	6.4592	3.3702	Il2rb	+
chr14	51618264	51618265	6054	71	6.41393	3.32493	Rnase10
chr4	108022749	108022750	5340	71	6.23288	3.14388	Selrc1
chr19	21938171	21938172	4109	71	5.85482	2.76582	Tmem2	+
chr16	14355089	14355090	8419	72	6.86951	3.78051	Abcc1
chr11	51687910	51687911	7191	72	6.64205	3.55305	Phf15
chr11	100591518	100591519	5296	72	6.20076	3.11176	Rab5c	+
chr15	58028486	58028487	4401	72	5.93369	2.84469	Fbxo32
chr12	25951726	25951727	4361	72	5.92052	2.83152	Gm17746
chr7	148176900	148176901	4931	73	6.07784	2.98884	Ifitm3
chr15	74864163	74864164	4546	73	5.96056	2.87156	Ly6c1
chr17	48472069	48472070	4801	74	6.01967	2.93067	B430306N03Rik
chr3	36733974	36733975	4757	74	6.00638	2.91738	4932438A13Rik
chr6	52775717	52775718	4701	74	5.9893	2.9003	Jazf1
chr12	117072141	117072142	3962	74	5.74256	2.65356	Zfp386
chr12	32970059	32970060	3794	74	5.68005	2.59105	Pik3cg
chr10	129773621	129773622	10218	75	7.09001	4.00101	Tespa1	+	+
chr7	81744840	81744841	4729	75	5.9785	2.8895	Slco3a1
chr5	118404055	118404056	4708	75	5.97208	2.88308	Nos1
chr7	29450969	29450970	4123	75	5.78066	2.69166	Fbxo27
chr3	37652169	37652170	4112	75	5.77681	2.68781	Gm5148
chr7	133750192	133750193	3751	75	5.64424	2.55524	Il27	+
chr16	55583185	55583186	12545	76	7.3669	4.2779	Nfkbiz
chr7	75278876	75278877	11815	76	7.2804	4.1914	Igf1r
chr7	123627918	123627919	5494	76	6.17571	3.08671	Nucb2
chr14	56894922	56894923	5355	76	6.13874	3.04974	Gzmb
chr8	113453251	113453252	5158	76	6.08467	2.99567	St3gal2
chr9	56823235	56823236	4615	76	5.92419	2.83519	Snupn
chr11	65608498	65608499	15051	77	7.61079	4.52179	Map2k4
chr17	80545306	80545307	8289	77	6.7502	3.6612	Galm	+
chr9	55930751	55930752	7515	77	6.60877	3.51977	Pstpip1
chr3	40911641	40911642	4918	77	5.99707	2.90807	Pgrmc2
chr11	94580783	94580784	4635	77	5.91157	2.82257	Gm11541
chr15	78658917	78658918	4434	77	5.84761	2.75861	Cdc42ep1
chr7	106463342	106463343	9964	78	6.99711	3.90811	Map6
chr15	62021363	62021364	4814	78	5.94762	2.85862	Pvt1
chr1	154117265	154117266	9955	79	6.97742	3.88842	Tsen15
chr16	5393744	5393745	6388	79	6.33737	3.24837	Fam86
chr5	106269147	106269148	4903	79	5.95567	2.86667	Lrrc8d	+
chr11	4146940	4146941	4694	79	5.89282	2.80382	Osm
chr6	65514961	65514962	4635	79	5.87457	2.78557	Tnip3	+	+
chr12	86973514	86973515	4474	79	5.82357	2.73457	Jdp2
chr11	52118968	52118969	4190	79	5.72895	2.63995	Tcf7
chr4	119411343	119411344	4181	79	5.72585	2.63685	Hivep3	+
chr4	131252107	131252108	4070	79	5.68703	2.59803	Ptpru
chr5	53898758	53898759	4033	79	5.67386	2.58486	Rbpj	+	+
chr4	128911888	128911889	3982	79	5.6555	2.5665	C77080
chr14	61211876	61211877	3976	79	5.65332	2.56432	Spata13
chr4	135192700	135192701	6654	80	6.37808	3.28908	1700029M20Rik
chr6	143310096	143310097	4029	80	5.65428	2.56528	D6Ertd474e
chr5	99928954	99928955	11431	81	7.14081	4.05181	A930011G23Rik
chr1	129534640	129534641	11181	81	7.10891	4.01991	Tmem163
chr16	98170087	98170088	6601	81	6.34862	3.25962	Zfp295
chr12	93911040	93911041	4340	81	5.74363	2.65463	Sel1l
chr5	33811590	33811591	6420	82	6.29081	3.20181	Uvssa
chr16	62895897	62895898	5652	82	6.10699	3.01799	Pros1
chr3	51563667	51563668	5032	82	5.93936	2.85036	Maml3
chr5	135436548	135436549	4918	82	5.9063	2.8173	Cldn4
chr6	122477731	122477732	4745	82	5.85464	2.76564	Mfap5
chr9	63633531	63633532	4314	82	5.71726	2.62826	Smad3
chr17	87067418	87067419	4244	82	5.69366	2.60466	Prkce
chr15	66830034	66830035	3978	82	5.60028	2.51128	Ndrg1	+
chr11	118989538	118989539	3895	82	5.56986	2.48086	Tbc1d16
chr7	119351973	119351974	3743	82	5.51243	2.42343	Mical2
chr2	62170099	62170100	11396	83	7.1012	4.0122	Dpp4
chr13	52047102	52047103	8277	83	6.63985	3.55085	Gadd45g
chr1	39818059	39818060	4479	83	5.75392	2.66492	Rfx8
chr10	28238243	28238244	8719	84	6.69763	3.60863	Ptprk
chr18	12041859	12041860	7285	84	6.4384	3.3494	Cables1
chr6	67365473	67365474	5969	84	6.15096	3.06196	Il23r	+
chr9	44677001	44677002	5954	84	6.14733	3.05833	Mll1
chr2	101651172	101651173	5334	84	5.98868	2.89968	Prr5l	+	+
chr19	32223404	32223405	5141	84	5.93552	2.84652	Sgms1
chr9	63129039	63129040	4559	84	5.76218	2.67318	Map2k5
chr10	80226396	80226397	3787	84	5.49452	2.40552	Dot1l
chr18	42139325	42139326	9157	85	6.75127	3.66227	Grxcr2
chr12	60122514	60122515	9033	85	6.7316	3.6426	Sip1
chr7	87291127	87291128	7909	85	6.53989	3.45089	Mir1965
chr9	43819152	43819153	6693	85	6.29905	3.21005	Thy1
chr1	121373524	121373525	5872	85	6.11025	3.02125	Ralb
chr11	98457462	98457463	4644	85	5.77176	2.68276	Gm12
chr1	52664672	52664673	4496	85	5.72504	2.63604	Tmem194b
chr12	116624923	116624924	4484	85	5.72118	2.63218	Zfp386
chr13	52059864	52059865	4318	85	5.66676	2.57776	Gadd45g
chr5	149586960	149586961	4282	85	5.65468	2.56568	2210417A02Rik
chr6	56829569	56829570	4213	85	5.63124	2.54224	Fkbp9
chr11	53940337	53940338	4136	85	5.60463	2.51563	P4ha2
chr9	44531702	44531703	3780	85	5.47478	2.38578	Phldb1	+	+
chr14	25991062	25991063	3705	85	5.44587	2.35687	4930572O13Rik
chr13	51850288	51850289	11333	86	7.04198	3.95298	Sema4d
chr4	8834137	8834138	4589	86	5.7377	2.6487	Chd7
chr18	85042004	85042005	4543	86	5.72316	2.63416	Cyb5
chr5	36917233	36917234	3934	86	5.51552	2.42652	Tbc1d14
chr16	43696179	43696180	3914	86	5.50816	2.41916	Tigit	+
chr1	172098093	172098094	9692	87	6.79964	3.71064	Uap1	+
chr12	78158069	78158070	8800	87	6.66034	3.57134	Max
chr1	51571440	51571441	10845	88	6.94531	3.85631	Nabp1
chr18	79494540	79494541	8803	88	6.64435	3.55535	Setbp1
chr2	34894701	34894702	5718	88	6.02186	2.93286	Hc
chr5	3152257	3152258	5241	88	5.89619	2.80719	Cdk6
chr12	115232677	115232678	4773	88	5.76125	2.67225	Adam6a
chr14	73177937	73177938	4753	88	5.75519	2.66619	Fndc3a	+
chr3	141906460	141906461	3946	88	5.48674	2.39774	Pdlim5
chr14	45669557	45669558	3934	88	5.48235	2.39335	Ptger2
chr15	61240375	61240376	15524	89	7.44648	4.35748	D030024E09Rik
chr14	56532467	56532468	13837	89	7.28051	4.19151	Sdr39u1
chr12	116047634	116047635	7283	89	6.35458	3.26558	Zfp386
chr12	108364417	108364418	5688	89	5.99797	2.90897	4933406K04Rik
chr12	77006517	77006518	4330	89	5.60442	2.51542	Syne2
chr9	43821323	43821324	3941	89	5.46861	2.37961	Thy1
chr10	107555443	107555444	10570	90	6.87583	3.78683	Ppp1r12a
chr10	89165992	89165993	10171	90	6.82032	3.73132	Actr6
chr2	38327506	38327507	8902	90	6.62806	3.53906	Nek6	+
chr18	4278596	4278597	8365	90	6.5383	3.4493	Map3k8
chr6	86084013	86084014	7715	90	6.4216	3.3326	Add2
chr2	168408821	168408822	5013	90	5.79961	2.71061	Nfatc2
chr4	63508425	63508426	10407	91	6.83747	3.74847	Tnfsf8	+	+
chr3	9863276	9863277	9595	91	6.72027	3.63127	Pag1
chr10	44123364	44123365	6051	91	6.05516	2.96616	Prdm1	+
chr7	106241725	106241726	4777	91	5.71409	2.62509	Uvrag
chr3	107599609	107599610	3971	91	5.44749	2.35849	Csf1
chr7	105731441	105731442	7264	92	6.30299	3.21399	2210018M11Rik
chr11	86184939	86184940	5317	92	5.85283	2.76383	Med13	+	+
chr7	91322260	91322261	4089	92	5.47397	2.38497	Fam108c
chr4	133381785	133381786	9920	93	6.73697	3.64797	Rps6ka1
chr11	61962115	61962116	8845	93	6.57149	3.48249	Specc1	+	+
chr11	74768837	74768838	6858	93	6.20441	3.11541	Smg6
chr12	108972960	108972961	6830	93	6.19851	3.10951	4930465M20Rik
chr7	118096844	118096845	5562	93	5.90223	2.81323	Mrvi1
chr10	92893773	92893774	4904	93	5.72058	2.63158	Lta4h
chr2	33611356	33611357	4662	93	5.64757	2.55857	Mvb12b
chr16	89994430	89994431	4537	93	5.60836	2.51936	Tiam1	+
chr3	152106006	152106007	3893	93	5.38751	2.29851	Zzz3
chr3	145821339	145821340	20499	94	7.76868	4.67968	Mcoln2	+	+
chr11	94820086	94820087	8914	94	6.56727	3.47827	Sgca
chr6	134283227	134283228	4755	94	5.66064	2.57164	Etv6
chr1	141310269	141310270	4337	94	5.52789	2.43889	Zbtb41
chr12	56117451	56117452	3953	94	5.39414	2.30514	2700097O09Rik	+	+
chr7	121315079	121315080	9286	95	6.61099	3.52199	Copb1
chr11	72759991	72759992	6098	95	6.00426	2.91526	Atp2a3
chr11	19887313	19887314	5210	95	5.77721	2.68821	Spred2
chr12	100866392	100866393	5167	95	5.76526	2.67626	1700064M15Rik
chr19	56760191	56760192	3975	95	5.38688	2.29788	Adrb1
chr15	4766979	4766980	19672	96	7.67889	4.58989	C6	+
chr13	58573332	58573333	7115	96	6.21169	3.12269	Rmi1
chr6	140547282	140547283	6531	96	6.08813	2.99913	Plekha5
chr7	127015894	127015895	6445	96	6.069	2.98	Dcun1d3
chr9	20766143	20766144	5315	96	5.79089	2.70189	Dnmt1
chrX	99232545	99232546	4517	96	5.55619	2.46719	Nhsl2
chr13	32752418	32752419	4078	96	5.40868	2.31968	Mylk4
chr11	57725425	57725426	3850	96	5.32568	2.23668	Hand1
chr5	105491529	105491530	10970	97	6.82136	3.73236	Gbp8
chr2	128277492	128277493	9394	97	6.59761	3.50861	Gm14005	+	+
chr1	153820455	153820456	8900	97	6.51968	3.43068	1700025G04Rik
chr5	62965854	62965855	8362	97	6.42972	3.34072	Arap2
chr15	58759311	58759312	4407	97	5.50567	2.41667	Tatdn1
chr7	108219762	108219763	4242	97	5.45062	2.36162	Fchsd2
chr5	31315308	31315309	4179	97	5.42903	2.34003	Slc5a6
chr15	61502408	61502409	13635	98	7.12032	4.03132	D030024E09Rik
chr2	32370020	32370021	8033	98	6.35701	3.26801	Fam102a
chr11	97170954	97170955	4918	98	5.64915	2.56015	Mrpl45
chr2	9610026	9610027	13190	99	7.0578	3.9688	Gata3
chr13	52099493	52099494	6624	99	6.06413	2.97513	4921525O09Rik
chr17	34818150	34818151	4938	99	5.64035	2.55135	Tnxb
chr3	51592846	51592847	4836	99	5.61024	2.52124	Maml3
chr4	106679047	106679048	4237	99	5.41947	2.33047	Ssbp3
chr13	52924450	52924451	3948	99	5.31755	2.22855	Auh
chr9	83341664	83341665	3749	99	5.24293	2.15393	Lca5	+
chr14	25981664	25981665	14989	100	7.22776	4.13876	4930572O13Rik
chr2	172902551	172902552	8800	100	6.45943	3.37043	Ctcfl
chr3	153526977	153526978	5613	100	5.8107	2.7217	Msh4
chr5	91024221	91024222	5049	100	5.65793	2.56893	5830473C10Rik
chr2	29580684	29580685	4295	100	5.42459	2.33559	Rapgef1	+	+
chr6	34314694	34314695	3993	100	5.3194	2.2304	Akr1b8	+
chr12	8675018	8675019	3752	100	5.22959	2.14059	Pum2
chr16	92621272	92621273	10285	101	6.67004	3.58104	Runx1	+	+
chr5	149431691	149431692	7862	101	6.28247	3.19347	Ubl3	+
chr11	21120901	21120902	7655	101	6.24398	3.15498	Vps54
chr16	78237338	78237339	4838	101	5.58198	2.49298	E330011O21Rik
chr9	79658524	79658525	4343	101	5.42626	2.33726	Filip1
chr17	5885667	5885668	4070	101	5.3326	2.2436	Snx9	+
chr11	4397649	4397650	27548	102	8.07723	4.98823	Mtmr3
chr10	110651366	110651367	6747	102	6.04761	2.95861	Osbpl8
chr15	66692490	66692491	6716	102	6.04096	2.95196	Tg
chr13	56243167	56243168	6629	102	6.02215	2.93315	H2afy
chr8	108541204	108541205	5851	102	5.84204	2.75304	Dus2l
chr9	80153445	80153446	5342	102	5.71074	2.62174	Myo6
chr10	126662961	126662962	5124	102	5.65063	2.56163	Kif5a
chr9	50132760	50132761	4941	102	5.59816	2.50916	2310014F07Rik
chrX	163577236	163577237	4590	102	5.49185	2.40285	Tmsb4x
chr1	88303769	88303770	3765	102	5.20601	2.11701	Nmur1
chr7	109475043	109475044	3758	102	5.20332	2.11432	Stim1
chr4	94866584	94866585	3754	102	5.20179	2.11279	Jun
chr2	3566682	3566683	8119	103	6.30059	3.21159	Fam107b
chr11	97839303	97839304	6066	103	5.88003	2.79103	Plxdc1
chr13	51693588	51693589	4019	103	5.28612	2.19712	Shc3
chrX	23387600	23387601	8511	104	6.35467	3.26567	Wdr44
chr3	78768483	78768484	4625	104	5.4748	2.3858	Rapgef2
chr4	32266956	32266957	3916	104	5.23473	2.14573	Map3k7
chr2	120484433	120484434	3857	104	5.21282	2.12382	Haus2
chr6	88785142	88785143	15154	105	7.17317	4.08417	Abtb1
chr1	80386345	80386346	9038	105	6.42754	3.33854	Cul3
chr15	84727303	84727304	6613	105	5.97684	2.88784	Nup50
chr1	157169511	157169512	4795	105	5.51307	2.42407	Xpr1
chr11	121549527	121549528	4025	105	5.26053	2.17153	Metrnl
chr2	32723080	32723081	3774	105	5.16763	2.07863	Fam129b	+
chr3	105571748	105571749	5765	106	5.76518	2.67618	Rap1a	+	+
chr13	53485847	53485848	5364	106	5.66117	2.57217	Gm2762
chr17	50817449	50817450	5263	106	5.63375	2.54475	Plcl2
chr16	10565900	10565901	4011	106	5.24183	2.15283	Clec16a
chr6	65550102	65550103	9783	107	6.51459	3.42559	Tnip3	+	+
chr13	46020145	46020146	6191	107	5.85449	2.76549	Atxn1	+
chr11	78593713	78593714	5864	107	5.7762	2.6872	Fam58b
chr17	32010275	32010276	4690	107	5.45391	2.36491	Sik1
chr14	26379492	26379493	4213	107	5.29917	2.21017	Zmiz1
chr1	173896769	173896770	8217	108	6.24951	3.16051	Slamf6
chr11	78678515	78678516	7948	108	6.20149	3.11249	Lyrm9
chr2	27595947	27595948	6775	108	5.97112	2.88212	Rxra
chr5	106160359	106160360	4089	108	5.24264	2.15364	Lrrc8d	+
chr18	6281313	6281314	5969	109	5.77509	2.68609	Kif5b
chr18	4252392	4252393	5269	109	5.59513	2.50613	Lyzl1
chr1	61196746	61196747	5192	109	5.57389	2.48489	Icos	+	+
chr8	109497695	109497696	5708	110	5.69741	2.60841	Sntb2
chr5	108079646	108079647	5686	110	5.69184	2.60284	Rpap2
chr10	92651385	92651386	4959	110	5.49447	2.40547	Cdk17	+	+
chr4	132331012	132331013	3927	110	5.15785	2.06885	Rpa2
chr13	98559930	98559931	3736	110	5.08592	1.99692	Arhgef28
chr13	38142021	38142022	7694	111	6.1151	3.0261	Riok1	+
chr9	61180219	61180220	6953	111	5.969	2.88	B930092H01Rik
chr16	33358097	33358098	4293	111	5.27335	2.18435	1700007L15Rik
chr5	125064856	125064857	4001	111	5.17173	2.08273	Tctn2	+
chr5	3461016	3461017	13312	112	6.89308	3.80408	Cdk6
chr4	124386506	124386507	6182	112	5.7865	2.6975	Fhl3
chr11	118061727	118061728	5764	112	5.6855	2.5965	Cyth1
chr16	92654310	92654311	5056	112	5.49643	2.40743	Runx1	+	+
chr1	108584977	108584978	4691	112	5.38832	2.29932	Bcl2
chr1	90557950	90557951	4671	112	5.38216	2.29316	Arl4c
chr3	19607058	19607059	4469	112	5.31838	2.22938	Crh
chr3	94720043	94720044	15565	113	7.10584	4.01684	Selenbp1
chr12	86724108	86724109	9438	113	6.38409	3.29509	Tmed10
chr1	132986469	132986470	6554	113	5.85798	2.76898	Mapkapk2
chrX	54440613	54440614	4894	113	5.43662	2.34762	Gm14718
chr18	35905638	35905639	4562	113	5.33527	2.24627	Tmem173
chr16	10806332	10806333	4242	113	5.23035	2.14135	Prm1
chr1	79558037	79558038	5024	114	5.46173	2.37273	Ap1s3	+
chrX	56842425	56842426	4393	114	5.2681	2.1791	F9
chr16	76695397	76695398	4125	114	5.17729	2.08829	1700041M19Rik
chr9	50828685	50828686	5691	115	5.62898	2.53998	Sik2	+	+
chr13	97467948	97467949	5341	115	5.5374	2.4484	Hmgcr
chr4	119570313	119570314	4646	115	5.33628	2.24728	Hivep3	+
chr7	51657252	51657253	4330	115	5.23466	2.14566	Syt3
chr4	43977272	43977273	10397	116	6.4859	3.3969	Glipr2
chr8	47726832	47726833	9642	116	6.37714	3.28814	Casp3	+	+
chr13	98532233	98532234	7466	116	6.00814	2.91914	Arhgef28
chr7	106577495	106577496	4392	116	5.24268	2.15368	Gdpd5
chr1	183177525	183177526	3963	116	5.0944	2.0054	Wdr26
chr5	101315745	101315746	10090	117	6.43027	3.34127	Agpat9	+
chr11	94121355	94121356	6039	117	5.68973	2.60073	Wfikkn2
chr1	163824336	163824337	4778	117	5.35183	2.26283	Suco
chr2	101621627	101621628	4601	117	5.29737	2.20837	Prr5l	+	+
chr10	81096577	81096578	4578	117	5.29014	2.20114	Ankrd24
chr16	45019274	45019275	8143	118	6.1087	3.0197	Cd200r3
chr11	5409534	5409535	6612	118	5.80823	2.71923	Xbp1
chr2	70673968	70673969	6287	118	5.73551	2.64651	Tlk1
chr3	51569369	51569370	5787	118	5.61596	2.52696	Maml3
chr10	58893852	58893853	5521	118	5.54807	2.45907	Oit3
chr15	101218860	101218861	5380	118	5.51075	2.42175	Krt80
chr11	54101525	54101526	5331	118	5.49755	2.40855	Acsl6
chr6	124850655	124850656	4917	118	5.38092	2.29192	Lag3
chr2	132006507	132006508	4590	118	5.28164	2.19264	Slc23a2
chr11	61474352	61474353	4013	118	5.08782	1.99882	Grap
chr10	44541591	44541592	9234	119	6.27792	3.18892	Prep
chrX	103900127	103900128	8698	119	6.19165	3.10265	Gm5127
chr6	88993023	88993024	7968	119	6.06518	2.97618	4933427D06Rik
chr17	32607902	32607903	6918	119	5.86132	2.77232	Cyp4f39
chr3	51505191	51505192	4041	119	5.08568	1.99668	Maml3
chr1	108503671	108503672	20947	120	7.44757	4.35857	Bcl2
chr7	26559571	26559572	7333	120	5.9333	2.8443	Axl
chr4	137197784	137197785	6948	120	5.85549	2.76649	Usp48
chr7	124537702	124537703	3942	120	5.03782	1.94882	Xylt1
chr12	4065704	4065705	8828	121	6.18901	3.10001	Dnajc27	+
chr12	115847664	115847665	5095	121	5.396	2.307	Adam6a
chr17	87272152	87272153	4987	121	5.36509	2.27609	Epas1
chr17	27502015	27502016	4587	121	5.24447	2.15547	Grm4
chr4	82880172	82880173	4662	122	5.256	2.167	Ttc39b	+	+
chr11	79620566	79620567	4346	122	5.15474	2.06574	Mir365-2
chr7	74589427	74589428	3920	122	5.0059	1.9169	Lrrc28
chr4	43916765	43916766	3827	122	4.97126	1.88226	Reck
chr14	121953171	121953172	8257	123	6.06889	2.97989	Dock9
chr9	45060310	45060311	6464	123	5.7157	2.6267	Il10ra
chr3	136603893	136603894	6311	123	5.68114	2.59214	Ppp3ca
chr8	74189290	74189291	4554	123	5.2104	2.1214	Unc13a
chr1	167621853	167621854	7829	124	5.98042	2.89142	Rcsd1
chr15	62610635	62610636	5838	124	5.55706	2.46806	Pvt1
chr1	183811938	183811939	4366	124	5.1379	2.0489	Enah
chr14	27671605	27671606	4104	124	5.04862	1.95962	Asb14
chr4	134664821	134664822	3727	124	4.9096	1.8206	Runx3
chr16	32520683	32520684	12500	125	6.64386	3.55486	Zdhhc19
chr12	74989264	74989265	12453	125	6.63842	3.54942	Hif1a	+	+
chr1	61159315	61159316	9448	125	6.24001	3.15101	Icos	+	+
chr9	14373152	14373153	6255	125	5.64501	2.55601	Amotl1
chr9	41884492	41884493	6060	125	5.59932	2.51032	Sorl1
chr15	66675867	66675868	4835	125	5.27352	2.18452	Tg
chr3	37877650	37877651	4404	125	5.13881	2.04981	Gm20755
chr11	104475577	104475578	3900	125	4.96347	1.87447	Itgb3
chr4	8993753	8993754	12414	126	6.6224	3.5334	Chd7
chr6	67289712	67289713	6599	126	5.71075	2.62175	Il12rb2
chr6	108462309	108462310	5851	126	5.53719	2.44819	Itpr1
chr16	30188155	30188156	5478	126	5.44215	2.35315	Cpn2
chr2	27600808	27600809	5305	126	5.39586	2.30686	Rxra
chr11	117743382	117743383	4922	126	5.28775	2.19875	Tha1
chr14	123251976	123251977	14347	127	6.81978	3.73078	Pcca
chr5	3301349	3301350	10750	127	6.40336	3.31436	Cdk6
chr18	38600471	38600472	9407	127	6.21083	3.12183	Ndfip1	+	+
chr2	52166409	52166410	8400	128	6.03617	2.94717	4930573O16Rik
chr1	52810851	52810852	7932	128	5.95347	2.86447	Mfsd6
chr19	46553402	46553403	7637	128	5.89879	2.80979	Sufu
chr14	78831927	78831928	4371	128	5.09375	2.00475	Akap11
chr17	34347697	34347698	13519	129	6.71147	3.62247	Tap2
chr2	27549487	27549488	8208	129	5.99159	2.90259	Rxra
chr8	23839371	23839372	8110	129	5.97426	2.88526	Ikbkb
chr4	137778509	137778510	7993	129	5.95329	2.86429	Hp1bp3
chr6	119472176	119472177	7121	129	5.78664	2.69764	Wnt5b
chr3	109155328	109155329	5613	129	5.44333	2.35433	Vav3
chr8	10481040	10481041	4778	129	5.21096	2.12196	Myo16
chr1	140682539	140682540	4541	129	5.13757	2.04857	Lhx9
chr12	40975553	40975554	10035	130	6.27039	3.18139	Gm7008
chr9	20977052	20977053	7941	130	5.93274	2.84374	Pde4a
chr4	63560259	63560260	7698	130	5.8879	2.7989	Tnfsf8	+	+
chr12	119629413	119629414	5802	130	5.47997	2.39097	Sp4
chr10	43703784	43703785	5313	130	5.35294	2.26394	Aim1
chr5	64415846	64415847	5001	130	5.26563	2.17663	5830416I19Rik
chr3	87546877	87546878	4947	130	5.24997	2.16097	Lrrc71
chr2	90327708	90327709	4810	130	5.20945	2.12045	Ptprj
chr13	52065694	52065695	13596	131	6.69747	3.60847	Gadd45g
chr10	92688737	92688738	12641	131	6.5924	3.5034	Cdk17	+	+
chr19	12101302	12101303	5888	131	5.49014	2.40114	Olfr1423
chr6	86860023	86860024	5378	131	5.35943	2.27043	Aak1
chr11	55011398	55011399	5167	131	5.30169	2.21269	4921508A21Rik
chr16	51989617	51989618	4420	131	5.07641	1.98741	Cblb
chr2	33399095	33399096	4390	131	5.06658	1.97758	Lmx1b
chr9	122181161	122181162	3940	131	4.91056	1.82156	Ano10
chr10	122164566	122164567	7618	132	5.8508	2.7618	Ppm1h
chr9	64075793	64075794	6887	132	5.70527	2.61627	Map2k1
chr3	133277399	133277400	5829	132	5.46464	2.37564	Tet2	+
chr14	47791955	47791956	5753	132	5.4457	2.3567	Gch1	+	+
chr10	94311096	94311097	5243	132	5.31178	2.22278	Plxnc1
chr1	23406508	23406509	4171	132	4.98178	1.89278	Ogfrl1
chr17	80900579	80900580	3872	132	4.87447	1.78547	Sos1
chr5	105439569	105439570	8498	133	5.99763	2.90863	Gbp8
chr8	109147198	109147199	6567	133	5.62574	2.53674	Cdh1
chr14	68669153	68669154	4307	133	5.01719	1.92819	Nefl
chr15	78293567	78293568	4286	133	5.01013	1.92113	Tmprss6
chr2	105226828	105226829	7225	134	5.75269	2.66369	Rcn1
chr17	87131706	87131707	5687	134	5.40736	2.31836	Epas1
chr2	60683567	60683568	4981	134	5.21613	2.12713	Rbms1
chr16	97532183	97532184	4969	134	5.21265	2.12365	Bace2
chr9	79929013	79929014	4070	134	4.92472	1.83572	Senp6
chr17	57403728	57403729	3963	134	4.88629	1.79729	Trip10
chr8	113478761	113478762	3761	134	4.81081	1.72181	St3gal2
chr7	82631167	82631168	18764	135	7.11886	4.02986	Akap13
chr12	116042797	116042798	9996	135	6.21032	3.12132	#N/A
chr1	51629726	51629727	6150	135	5.50956	2.42056	Nabp1
chr1	130332776	130332777	5694	135	5.39841	2.30941	Dars
chr9	61225687	61225688	5140	135	5.25074	2.16174	Tle3
chr7	105729184	105729185	4611	135	5.09405	2.00505	2210018M11Rik
chr6	142810915	142810916	4560	135	5.078	1.989	St8sia1
chr2	9580748	9580749	4125	135	4.93336	1.84436	Gata3
chr7	63145614	63145615	3898	135	4.8517	1.7627	Cyfip1
chr3	142019786	142019787	9261	136	6.08949	3.00049	Pdlim5
chr9	77921846	77921847	5611	136	5.36658	2.27758	Fbxo9
chr19	46125247	46125248	5548	136	5.35029	2.26129	Ldb1
chr10	42589392	42589393	4598	136	5.07933	1.99033	Scml4
chr6	142771782	142771783	4204	136	4.95008	1.86108	Gm7457
chr5	113989062	113989063	13379	137	6.60965	3.52065	Wscd2
chr5	123282685	123282686	6560	137	5.58145	2.49245	Anapc5
chr16	10525151	10525152	5416	137	5.30498	2.21598	Ciita
chr19	44652743	44652744	3958	137	4.85252	1.76352	Hif1an
chr12	88757818	88757819	3809	137	4.79716	1.70816	Alkbh1
chr1	43595781	43595782	8695	138	5.97745	2.88845	Nck2
chr15	10653416	10653417	7369	138	5.73873	2.64973	4930556M19Rik
chr12	32702806	32702807	4242	138	4.942	1.853	Prkar2b
chr3	37647179	37647180	5751	139	5.37066	2.28166	Gm5148
chr9	102479962	102479963	5461	139	5.29601	2.20701	Cep63
chr1	58831116	58831117	4287	139	4.94681	1.85781	Cflar	+
chr12	74880294	74880295	10767	140	6.26505	3.17605	Prkch	+	+
chr6	31440092	31440093	8550	140	5.93243	2.84343	Mkln1
chr9	118314744	118314745	8256	140	5.88194	2.79294	4933432G23Rik
chr12	17379703	17379704	5235	140	5.22469	2.13569	Nol10	+
chr6	134853620	134853621	5031	140	5.16735	2.07835	2810454H06Rik
chr11	53441536	53441537	4292	140	4.93815	1.84915	Il13
chr10	117331550	117331551	4002	141	4.82695	1.73795	4933411E08Rik
chr13	108960414	108960415	3738	141	4.7285	1.6395	Ercc8
chr5	107530287	107530288	6615	142	5.54178	2.45278	Tgfbr3
chr14	119099327	119099328	3981	142	4.80917	1.72017	Abcc4
chr6	91922280	91922281	3897	142	4.7784	1.6894	Fgd5
chr10	75769699	75769700	6632	143	5.53536	2.44636	Dip2a
chr13	109999754	109999755	5851	143	5.3546	2.2656	Pde4d
chr10	76736214	76736215	5146	143	5.16936	2.08036	Pofut2
chr7	109575084	109575085	4228	143	4.88589	1.79689	Stim1
chr11	57498597	57498598	4149	143	4.85868	1.76968	Galnt10
chr2	30937036	30937037	4116	143	4.84716	1.75816	Fnbp1	+	+
chr12	115836088	115836089	7422	144	5.68767	2.59867	Adam6a
chr15	78341341	78341342	7337	144	5.67105	2.58205	C1qtnf6
chr5	32134126	32134127	5960	144	5.37117	2.28217	Bre
chr8	74052691	74052692	4586	144	4.9931	1.9041	Bst2
chr2	167549387	167549388	3815	144	4.72754	1.63854	A530013C23Rik
chr1	155227164	155227165	12291	145	6.40541	3.31641	E330020D12Rik
chr2	168255350	168255351	7624	145	5.71642	2.62742	Nfatc2
chr10	67502699	67502700	7020	145	5.59735	2.50835	Rtkn2
chr3	116143225	116143226	5275	145	5.18505	2.09605	Cdc14a	+	+
chr10	43749579	43749580	5247	145	5.17737	2.08837	Aim1
chr2	173504979	173504980	4421	145	4.93025	1.84125	Rab22a
chr13	30134933	30134934	4703	146	5.00954	1.92054	E2f3
chr3	52481289	52481290	4602	146	4.97822	1.88922	Gm2447	+
chr2	170073414	170073415	3900	146	4.73943	1.65043	Bcas1
chr15	67041149	67041150	5766	147	5.29368	2.20468	1700012I11Rik
chr3	89476968	89476969	5757	147	5.29143	2.20243	Kcnn3
chr8	73125350	73125351	7191	148	5.60252	2.51352	Ssbp4
chr12	70513176	70513177	5399	148	5.18902	2.10002	Arf6	+	+
chr19	40811736	40811737	4147	148	4.8084	1.7194	Entpd1
chr12	104355004	104355005	18190	149	6.93169	3.84269	Unc79
chr11	61377738	61377739	6333	149	5.4095	2.3205	Epn2
chr15	38174919	38174920	3837	149	4.68659	1.59759	Odf1
chr15	62562276	62562277	11325	150	6.2384	3.1494	Pvt1
chr14	70672282	70672283	11136	150	6.21412	3.12512	Ppp3cc
chr13	100273752	100273753	6506	150	5.43874	2.34974	Map1b
chr7	4626111	4626112	5988	150	5.31904	2.23004	Hspbp1
chr10	77541181	77541182	5939	150	5.30719	2.21819	Icosl
chr9	57714645	57714646	5612	150	5.22548	2.13648	Arid3b
chr12	115850474	115850475	5492	150	5.1943	2.1053	Adam6a
chr1	158641051	158641052	4878	150	5.02326	1.93426	Fam20b
chr11	96868923	96868924	4312	150	4.84532	1.75632	Sp6
chr19	18665745	18665746	3990	150	4.73335	1.64435	Ostf1
chr5	8075411	8075412	4403	151	4.86587	1.77687	Adam22
chr13	62981853	62981854	7307	152	5.58714	2.49814	Fbp1
chr14	79012115	79012116	5983	152	5.29873	2.20973	Dgkh	+
chr9	114331042	114331043	10298	153	6.07269	2.98369	Glb1
chr5	23400214	23400215	6521	153	5.41349	2.32449	2700038G22Rik
chr2	103492379	103492380	5517	153	5.17228	2.08328	Abtb2
chr14	78261219	78261220	21867	154	7.14968	4.06068	Dnajc15
chr5	125586756	125586757	8679	154	5.81653	2.72753	Ncor2
chr8	114479284	114479285	6279	154	5.34953	2.26053	Gabarapl2
chr11	77297261	77297262	6045	154	5.29474	2.20574	Ankrd13b
chr13	44344664	44344665	5418	154	5.13676	2.04776	A330076C08Rik
chr13	75962913	75962914	4868	154	4.98233	1.89333	Glrx	+
chr9	96688346	96688347	4699	154	4.93135	1.84235	E030011O05Rik
chr5	122261872	122261873	4474	154	4.86056	1.77156	Atxn2
chr12	3834670	3834671	7469	156	5.5813	2.4923	Dnmt3a	+	+
chr18	50146543	50146544	6751	156	5.43548	2.34648	Tnfaip8	+	+
chrX	45792459	45792460	6009	156	5.26751	2.17851	Elf4
chr7	29808812	29808813	5322	156	5.09235	2.00335	Ryr1
chr9	79664009	79664010	4499	156	4.84999	1.76099	Filip1
chr11	116116104	116116105	9844	157	5.97041	2.88141	Srp68
chr18	65639051	65639052	8477	157	5.75472	2.66572	Malt1
chr8	109225420	109225421	6843	157	5.44579	2.35679	Tmco7
chr1	39153789	39153790	5662	157	5.17248	2.08348	Npas2
chr1	59659596	59659597	5052	157	5.00802	1.91902	Gm973
chr8	23834782	23834783	8517	158	5.75235	2.66335	Ikbkb
chr2	26349149	26349150	6862	158	5.44063	2.35163	Notch1	+	+
chr12	70518047	70518048	6432	158	5.34727	2.25827	Arf6	+	+
chr17	18855426	18855427	4668	158	4.88481	1.79581	Vmn2r96	+
chr4	134762304	134762305	13155	159	6.37044	3.28144	Clic4
chr1	43619388	43619389	12235	159	6.26584	3.17684	Nck2
chr5	66591439	66591440	7264	159	5.51367	2.42467	1700126H18Rik
chr1	153532476	153532477	4294	159	4.75522	1.66622	Fam129a	+	+
chr6	144622584	144622585	8980	160	5.81057	2.72157	4933425H06Rik
chr10	122353171	122353172	5602	160	5.1298	2.0408	Ppm1h
chr11	120802463	120802464	5427	160	5.08401	1.99501	Slc16a3
chr5	91712127	91712128	4603	160	4.84643	1.75743	Gm19619
chr2	10265326	10265327	4898	161	4.92706	1.83806	Sfmbt2
chr17	8071053	8071054	4473	161	4.79611	1.70711	Tagap
chr19	11127569	11127570	11722	162	6.17708	3.08808	AW112010
chr11	76074884	76074885	8261	162	5.67225	2.58325	Nxn
chr2	35536031	35536032	6066	162	5.22668	2.13768	Dab2ip
chr5	134802233	134802234	5842	162	5.1724	2.0834	Gtf2i
chr12	25939868	25939869	5135	162	4.9863	1.8973	Gm17746
chr7	116409299	116409300	4321	162	4.7373	1.6483	Stk33
chr10	67351003	67351004	4296	162	4.72893	1.63993	Zfp365
chr10	80419409	80419410	10712	163	6.03821	2.94921	Gng7
chr7	87842045	87842046	8595	163	5.72055	2.63155	Crtc3
chr12	114091446	114091447	5850	163	5.16549	2.07649	Gpr132
chr10	41698400	41698401	5378	163	5.04413	1.95513	Armc2
chr14	61324027	61324028	5108	163	4.96981	1.88081	Spata13
chr8	117924455	117924456	9846	164	5.90777	2.81877	Wwox
chr7	85999158	85999159	9314	164	5.82763	2.73863	Det1
chr12	78225469	78225470	7527	164	5.52031	2.43131	Fut8
chr12	107896663	107896664	6306	164	5.26496	2.17596	4933406K04Rik
chr14	27858491	27858492	4939	164	4.91245	1.82345	Il17rd
chr12	117190746	117190747	9104	165	5.78596	2.69696	Zfp386
chr2	90927873	90927874	5604	165	5.08592	1.99692	Sfpi1
chr1	39180077	39180078	4639	165	4.81328	1.72428	Npas2
chr2	46226739	46226740	6498	166	5.29074	2.20174	1700019E08Rik
chr4	35085431	35085432	10288	167	5.94497	2.85597	Mob3b
chr17	47308264	47308265	8230	167	5.62297	2.53397	Trerf1
chr2	75662009	75662010	5657	167	5.08212	1.99312	Agps
chr2	32319960	32319961	20932	168	6.96111	3.87211	Naif1
chr4	63503439	63503440	9190	168	5.77353	2.68453	Tnfsf8	+	+
chr9	107208630	107208631	8970	168	5.73857	2.64957	Cish
chr4	8942995	8942996	5648	168	5.07121	1.98221	Chd7
chr11	61458278	61458279	7298	169	5.43241	2.34341	Grap
chr1	88311891	88311892	4940	169	4.86942	1.78042	1700019O17Rik	+	+
chr16	10639545	10639546	12731	170	6.22667	3.13767	Clec16a
chr5	30228524	30228525	8121	170	5.57805	2.48905	Il6
chr7	16786656	16786657	6420	170	5.23897	2.14997	Dhx34
chr5	32028329	32028330	7635	171	5.48056	2.39156	Bre
chr13	52903105	52903106	7535	171	5.46154	2.37254	Auh
chr11	57474511	57474512	5092	171	4.89616	1.80716	Galnt10
chr1	193779162	193779163	6387	172	5.21466	2.12566	Rd3
chr8	23516460	23516461	7584	173	5.45412	2.36512	Mrps31
chr14	79092058	79092059	6668	173	5.26841	2.17941	Dgkh	+
chr6	82963610	82963611	6510	173	5.23381	2.14481	D6Mm5e
chr3	37072344	37072345	5662	173	5.03247	1.94347	Il2
chr13	30351331	30351332	5364	173	4.95447	1.86547	Mboat1
chr2	24966944	24966945	5076	173	4.87485	1.78585	Noxa1
chr13	53094207	53094208	4980	173	4.8473	1.7583	Nfil3	+	+
chr5	141334385	141334386	4544	173	4.71512	1.62612	Card11
chr1	79640412	79640413	5643	174	5.0193	1.9303	Ap1s3	+
chr2	68304300	68304301	5247	174	4.91433	1.82533	Stk39
chr3	52205219	52205220	4847	174	4.79993	1.71093	Foxo1
chr4	32367755	32367756	4619	174	4.73042	1.64142	Bach2
chr2	48328737	48328738	10168	175	5.86054	2.77154	Acvr2a
chr10	117335625	117335626	5992	175	5.09761	2.00861	4933411E08Rik
chr8	128347814	128347815	5250	175	4.90689	1.81789	Pcnxl2
chr5	53882169	53882170	25947	176	7.20385	4.11485	Rbpj	+	+
chr4	133383936	133383937	8600	176	5.61069	2.52169	Rps6ka1
chr11	117163189	117163190	5967	176	5.08336	1.99436	40057
chr5	135415081	135415082	5709	176	5.01959	1.93059	Wbscr27
chr16	52200371	52200372	7216	177	5.34938	2.26038	Cblb
chr16	91793741	91793742	7175	177	5.34116	2.25216	Itsn1
chr2	160571409	160571410	4889	177	4.78772	1.69872	Plcg1
chr6	134317189	134317190	8625	178	5.59858	2.50958	Bcl2l14
chr9	55945859	55945860	7369	178	5.37152	2.28252	Pstpip1
chr2	117200193	117200194	7291	178	5.35617	2.26717	Rasgrp1
chr10	40249564	40249565	5121	178	4.84648	1.75748	Slc22a16
chr18	82678663	82678664	4862	178	4.7716	1.6826	Mbp
chr15	74819095	74819096	8770	179	5.61455	2.52555	Ly6i
chr4	63329500	63329501	7374	179	5.36442	2.27542	1700018C11Rik
chr15	78945938	78945939	5625	179	4.97382	1.88482	Micall1
chr10	118438583	118438584	11522	180	6.00025	2.91125	1700064J06Rik
chr6	50510942	50510943	11363	180	5.9802	2.8912	Cycs
chr11	98374448	98374449	10941	180	5.9256	2.8366	Ikzf3
chr1	60759692	60759693	8855	180	5.62042	2.53142	Cd28
chr11	5406009	5406010	8525	181	5.55764	2.46864	Xbp1
chr7	81829059	81829060	8161	181	5.49468	2.40568	Slco3a1
chr2	5534813	5534814	6873	181	5.24688	2.15788	Camk1d
chr5	124231032	124231033	4708	181	4.70105	1.61205	Kntc1
chr19	10773014	10773015	7043	182	5.27418	2.18518	Vps37c
chr10	74954793	74954794	4856	182	4.73776	1.64876	Gucd1
chr3	84553296	84553297	11601	183	5.98626	2.89726	Tmem154
chr3	59007908	59007909	7091	183	5.27607	2.18707	Med12l
chr11	95228549	95228550	6050	183	5.04702	1.95802	Fam117a
chr19	38372857	38372858	7650	184	5.37768	2.28868	Lgi1
chr17	85157934	85157935	5777	184	4.97254	1.88354	Lrpprc
chr8	86282404	86282405	5585	184	4.92378	1.83478	Cd97
chr13	45946207	45946208	5533	184	4.91028	1.82128	Atxn1	+
chr3	130597317	130597318	5391	184	4.87278	1.78378	Rpl34-ps1
chr15	61260545	61260546	4790	184	4.70225	1.61325	D030024E09Rik
chr11	97669477	97669478	8199	185	5.46985	2.38085	Lasp1
chr16	48627651	48627652	5453	185	4.88145	1.79245	Morc1
chr13	114979231	114979232	13017	186	6.12895	3.03995	Arl15
chr3	121990327	121990328	5321	186	4.83832	1.74932	Dnttip2
chr14	73689929	73689930	5254	186	4.82004	1.73104	Rb1
chr6	88707205	88707206	9315	187	5.63845	2.54945	Mgll
chr19	46687843	46687844	8590	187	5.52155	2.43255	Wbp1l
chr9	108066160	108066161	7620	188	5.34099	2.25199	Bsn
chr10	41777295	41777296	4958	188	4.72095	1.63195	Armc2
chr10	41657187	41657188	8574	189	5.50351	2.41451	Armc2
chr6	31107162	31107163	7743	189	5.35643	2.26743	2210408F21Rik
chr7	54087679	54087680	7093	189	5.22994	2.14094	Gtf2h1
chr16	32594188	32594189	7032	189	5.21748	2.12848	Tfrc
chrX	50113536	50113537	7010	189	5.21296	2.12396	Kis2
chr19	45652055	45652056	6875	189	5.1849	2.0959	Dpcd
chr7	117381274	117381275	5252	189	4.79641	1.70741	Swap70
chr6	88719838	88719839	10786	190	5.82702	2.73802	Mgll
chr14	122956767	122956861	6793	190	5.15998	2.07098	Pcca
chr14	73222257	73222258	12154	191	5.99171	2.90271	Fndc3a	+
chr8	23898204	23898205	6166	191	5.01269	1.92369	Ap3m2
chr2	65176001	65176002	5274	191	4.78725	1.69825	Slc38a11
chr11	94862014	94862015	12584	192	6.03434	2.94534	Ppp1r9b
chr7	132333792	132333793	7655	192	5.31722	2.22822	4933440M02Rik
chr4	132884175	132884176	4974	193	4.68773	1.59873	Wdtc1
chr11	84940446	84940447	12345	194	5.99173	2.90273	Usp32
chr11	51859929	51859930	6873	194	5.14681	2.05781	Cdkl3
chr1	36217211	36217212	6449	194	5.05495	1.96595	Uggt1
chr16	91064252	91064253	5908	194	4.92854	1.83954	4932438H23Rik
chr2	83899623	83899624	6884	195	5.1417	2.0527	Zswim2	+
chr1	154101197	154101198	8633	196	5.46094	2.37194	Tsen15
chr10	42717656	42717657	6411	196	5.03162	1.94262	Sobp
chr16	49774885	49774886	12749	197	6.01604	2.92704	Ift57
chr9	115344029	115344030	5132	197	4.70325	1.61425	4930428G15Rik
chr6	125628781	125628782	5304	198	4.74351	1.65451	Vwf
chr10	82243182	82243183	5130	198	4.69539	1.60639	Nfyb
chr2	128325738	128325739	10015	201	5.63882	2.54982	Gm14005	+	+
chr1	129522327	129522328	14103	202	6.1255	3.0365	Tmem163
chr2	128248507	128248508	5879	202	4.86314	1.77414	Gm14005	+	+
chr7	106460066	106460146	28891	203	7.153	4.064	Map6
chr11	107325589	107325590	7348	203	5.1778	2.0888	Pitpnc1
chr4	150380327	150380328	6180	203	4.92806	1.83906	Per3
chr11	103236626	103236627	5400	203	4.73341	1.64441	Plekhm1
chr11	114415464	114415465	5528	204	4.76012	1.67112	4932435O22Rik
chr9	54490539	54490540	7605	205	5.21325	2.12425	Acsbg1
chr11	117107678	117107739	5433	205	4.72805	1.63905	40057
chr16	10683741	10683895	6630	207	5.00131	1.91231	Clec16a
chr2	25917841	25918005	9726	208	5.54719	2.45819	Nacc2
chr3	108599066	108599067	6237	208	4.9062	1.8172	Stxbp3a
chr6	108485580	108485581	26829	209	7.00415	3.91515	Itpr1
chr9	96270245	96270246	19754	209	6.5625	3.4735	Atp1b3
chr3	152619195	152619196	9029	209	5.43299	2.34399	St6galnac5
chr2	167630577	167630578	9019	209	5.43139	2.34239	A530013C23Rik
chr12	117126297	117126298	5657	209	4.75846	1.66946	Zfp386
chr4	155441843	155441844	9246	210	5.46037	2.37137	Mir200b
chr1	184436745	184436851	8875	212	5.38761	2.29861	Capn2
chr17	29441487	29441488	5868	212	4.79073	1.70173	BC004004
chr19	53611397	53611398	13847	213	6.02258	2.93358	Dusp5
chr14	70733633	70733634	5749	213	4.75439	1.66539	Slc39a14	+	+
chr4	102384542	102384543	16821	214	6.29651	3.20751	Sgip1
chr3	52595121	52595125	6531	215	4.9249	1.8359	Gm2447	+
chr1	58709029	58709030	5917	215	4.78246	1.69346	Gm20257
chr5	37113732	37113904	5582	215	4.69837	1.60937	Bloc1s4
chr10	111439780	111439781	9281	216	5.42518	2.33618	Glipr1
chr10	24012657	24012680	11342	217	5.70784	2.61884	Moxd1
chr6	108264214	108264215	9097	217	5.38962	2.30062	Itpr1
chr8	117712549	117712550	6522	217	4.90955	1.82055	Wwox
chr16	89849320	89849321	5881	217	4.76029	1.67129	Tiam1	+
chr2	90923257	90923258	14524	218	6.05797	2.96897	Slc39a13
chr10	67070703	67070704	10031	218	5.52399	2.43499	Ado
chr18	62329014	62329015	8035	218	5.2039	2.1149	Adrb2
chr12	13525117	13525118	5617	218	4.6874	1.5984	Nbas
chr2	52174830	52174831	11049	219	5.65684	2.56784	Neb
chr6	134314888	134314889	7491	219	5.09616	2.00716	Bcl2l14
chr9	119911249	119911315	6332	219	4.85366	1.76466	Xirp1	+	+
chr12	78231658	78231756	16620	220	6.23927	3.15027	Fut8
chr9	62201800	62201801	11438	220	5.70019	2.61119	Anp32a
chr3	55547984	55547985	6313	220	4.84275	1.75375	Nbea
chr9	117801952	117801961	8979	221	5.34444	2.25544	Azi2
chr10	117609655	117609717	7047	221	4.99489	1.90589	Mdm1
chr13	98627910	98627911	8177	222	5.20294	2.11394	Arhgef28
chr5	149581152	149581227	7194	222	5.01816	1.92916	2210417A02Rik
chr15	101946377	101946464	7102	222	4.99959	1.91059	Tenc1
chr7	87817401	87817402	6331	222	4.8338	1.7448	Crtc3
chr2	122006341	122006342	8721	223	5.28938	2.20038	Patl2
chr18	33105178	33105179	6297	224	4.81309	1.72409	Camk4
chr12	26023775	26023776	8495	225	5.23862	2.14962	Gm17746
chr11	51860186	51860187	7531	226	5.05845	1.96945	Cdkl3
chr14	61285240	61285242	9552	227	5.39504	2.30604	Spata13
chr1	157323515	157323520	14197	229	5.95409	2.86509	Xpr1
chr1	132907285	132907286	8319	229	5.18299	2.09399	Il10
chr18	89415099	89415121	8181	230	5.15257	2.06357	Cd226
chr5	149406834	149406835	6411	231	4.79458	1.70558	Ubl3	+
chr11	74386371	74386372	14122	232	5.92768	2.83868	Rap1gap2
chr14	17088874	17088875	11921	232	5.68324	2.59424	Ngly1
chr16	45016777	45016792	10743	232	5.53313	2.44413	Cd200r3
chr5	107694149	107694150	8126	232	5.13035	2.04135	Tgfbr3
chr17	26889465	26889466	7635	232	5.04043	1.95143	Crebrf
chr7	65730664	65730764	16140	233	6.11417	3.02517	Atp10a	+	+
chr19	29505625	29505626	7720	233	5.0502	1.9612	Pdcd1lg2
chr11	57478470	57478471	7077	233	4.92474	1.83574	Galnt10
chr4	47315643	47315644	9422	234	5.33145	2.24245	Col15a1
chr8	74855107	74855108	9335	235	5.31192	2.22292	Klf2
chr4	150173105	150173106	8840	235	5.23331	2.14431	1700045H11Rik
chr8	84160302	84160303	10514	237	5.47128	2.38228	Inpp4b
chr2	122492405	122492406	7585	237	5.00019	1.91119	Slc30a4
chr19	41949013	41949014	8620	238	5.17865	2.08965	Rrp12	+
chr1	94087168	94087270	7662	238	5.00869	1.91969	Hdac4	+
chr5	122593800	122593801	6712	238	4.81771	1.72871	Ccdc63
chr11	53423405	53423406	6255	238	4.71598	1.62698	Il4	+	+
chr11	33964237	33964240	11377	239	5.57297	2.48397	Lcp2
chr2	128325534	128325535	9588	240	5.32012	2.23112	Gm14005	+	+
chr2	162929160	162929226	6443	240	4.74663	1.65763	Gtsf1l
chr17	29830676	29830703	10470	241	5.44108	2.35208	Ftsjd2
chr12	26115996	26115997	11235	242	5.53685	2.44785	Gm17746
chr19	9127708	9127709	13821	243	5.82976	2.74076	Ahnak	+
chr6	120062700	120062745	12319	243	5.66379	2.57479	Ninj2
chr1	90481254	90481255	11285	243	5.53731	2.44831	Gm19589
chr11	78580169	78580244	9483	243	5.28632	2.19732	Fam58b
chr13	51871888	51871889	19001	244	6.28305	3.19405	Sema4d
chr11	106062248	106062369	6385	245	4.70383	1.61483	Ccdc47
chr16	10844181	10844256	16214	246	6.04244	2.95344	Rmi2
chr12	116550331	116550454	7981	248	5.00816	1.91916	Zfp386
chr1	39262039	39262040	9104	251	5.18074	2.09174	Npas2
chr4	11016415	11016416	21416	253	6.40341	3.31441	Ndufaf6
chr9	44346118	44346119	15766	253	5.96154	2.87254	Cxcr5	+
chr13	63629714	63629829	15561	254	5.93696	2.84796	Ptch1
chr2	34794587	34794732	10074	260	5.27598	2.18698	Traf1
chr12	55667856	55667914	8283	260	4.99357	1.90457	Sptssa
chr9	44525190	44525275	13281	262	5.66365	2.57465	Phldb1	+	+
chr9	57498837	57498838	11522	262	5.45868	2.36968	Csk
chr1	37530379	37530380	7334	263	4.80147	1.71247	Mgat4a
chr12	87001961	87001996	8727	264	5.04688	1.95788	Jdp2
chr6	71912901	71912910	8484	264	5.00613	1.91713	Polr1a	+
chr11	45900165	45900166	9818	266	5.20593	2.11693	Adam19	+
chr3	106883882	106883883	12621	268	5.55745	2.46845	Kcna2
chr2	173089254	173089314	8154	269	4.92183	1.83283	Pmepa1	+	+
chr15	6524820	6524821	9085	270	5.07246	1.98346	Fyb
chrX	163664613	163664809	7439	271	4.77874	1.68974	Tlr8
chr6	29365600	29365672	12489	272	5.52091	2.43191	Ccdc136
chr2	104017683	104017684	8270	272	4.92621	1.83721	D430041D05Rik
chr6	142509759	142509900	7783	272	4.83865	1.74965	Kcnj8
chr18	79500458	79500511	9767	273	5.16094	2.07194	Setbp1
chr15	96538514	96538515	7087	273	4.6982	1.6092	Slc38a2
chr1	37601382	37601418	8521	274	4.95877	1.86977	Mgat4a
chr7	108209205	108209206	8296	274	4.92017	1.83117	Fchsd2
chr6	51010177	51010225	37459	277	7.07928	3.99028	Mir148a
chr16	91367039	91367214	13753	278	5.62852	2.53952	Ifnar2
chr2	180172073	180172074	8551	278	4.94294	1.85394	Slco4a1
chr12	52949074	52949075	8283	278	4.897	1.808	Hectd1
chr11	98809399	98809400	11997	283	5.40573	2.31673	Rara
chr9	21224354	21224355	9910	283	5.13001	2.04101	Qtrt1
chr7	71129357	71129358	14849	285	5.70326	2.61426	Klf13
chr11	76806585	76806587	10489	285	5.20177	2.11277	Slc6a4
chr10	18684817	18684820	10676	286	5.22221	2.13321	Tnfaip3
chr16	44965699	44965774	8592	289	4.89385	1.80485	Cd200r3
chr11	96316594	96316595	20304	290	6.12957	3.04057	Gm11529
chr11	22593044	22593094	8980	290	4.95259	1.86359	B3gnt2
chr3	95189796	95189827	10556	296	5.15632	2.06732	4930558C23Rik
chr1	88291064	88291098	14352	298	5.5898	2.5008	Nmur1
chr11	96316860	96316861	9791	300	5.02842	1.93942	Gm11529
chr12	114288234	114288287	11104	305	5.18613	2.09713	Pacs2
chr2	152615423	152615588	24820	306	6.34183	3.25283	Bcl2l1
chr3	157235176	157235177	9254	306	4.91847	1.82947	Ptger3
chr9	106117838	106117927	9334	309	4.91682	1.82782	Twf2
chr8	114500512	114500553	14822	316	5.55167	2.46267	Adat1
chr1	173718895	173718905	8168	316	4.69199	1.60299	Slamf1
chr14	58388139	58388140	12146	318	5.25531	2.16631	Lats2
chr2	60761945	60762053	10245	320	5.0007	1.9117	Rbms1
chr10	94725201	94725203	21264	327	6.02298	2.93398	Cradd
chr4	150182610	150182807	24030	333	6.17317	3.08417	1700045H11Rik
chr3	68591457	68591458	9808	334	4.87604	1.78704	1110032F04Rik
chr5	114120795	114120815	11929	352	5.08275	1.99375	Cmklr1
chr12	102254375	102254376	9563	355	4.75157	1.66257	Ccdc88c
chr2	38392044	38392208	11434	357	5.00126	1.91226	Nek6	+
chr6	38739530	38739670	9525	358	4.73369	1.64469	Hipk2	+	+
chr7	88324592	88324610	10984	360	4.93126	1.84226	Slc28a1
chr11	116549400	116549574	12522	364	5.10438	2.01538	St6galnac2
chr11	62554755	62554879	15334	366	5.38875	2.29975	Zfp287
chr11	74369706	74369738	27548	367	6.23002	3.14102	Rap1gap2
chr1	108509474	108509475	34839	371	6.55314	3.46414	Bcl2
chr5	111012319	111012357	10201	375	4.76568	1.67668	Galnt9
chr5	35508789	35508860	11943	378	4.98164	1.89264	Lrpap1
chr3	51549229	51549346	22473	388	5.85599	2.76699	Maml3
chr4	155406204	155406205	11596	389	4.89771	1.80871	Ttll10
chr12	55394404	55394431	15781	390	5.33857	2.24957	Egln3	+
chr9	122142280	122142281	11923	398	4.90484	1.81584	Ano10
chr1	36353639	36353654	19059	406	5.55285	2.46385	Arid5a
chr2	117266848	117266951	16301	413	5.30267	2.21367	Rasgrp1
chr15	85881712	85881789	18826	414	5.50695	2.41795	Gramd4
chr16	89986369	89986415	19091	416	5.52017	2.43117	Tiam1	+
chr1	60977479	60977517	14491	446	5.02197	1.93297	Ctla4
chr10	19224325	19224326	14134	469	4.91344	1.82444	Ifngr1
chr12	74943263	74943264	13429	505	4.73292	1.64392	Prkch	+	+
chr1	108509255	108509256	25606	516	5.63297	2.54397	Bcl2
chr11	4189464	4189512	36906	567	6.02436	2.93536	Lif
chr7	138196183	138196184	3918	4	9.9359	6.8469	Dmbt1
chr5	138133297	138133298	6121	6	9.99459	6.90559	Agfg2
chr2	3512230	3512231	3701	7	9.04634	5.95734	Cdnf
chr6	29743754	29743755	4687	10	8.87252	5.78352	Ahcyl2	+
chr18	56867167	56867168	4309	10	8.75121	5.66221	Lmnb1	+	+
chr7	134489646	134489647	4261	10	8.73505	5.64605	Zfp768
chr1	62944222	62944223	5899	11	9.06682	5.97782	Nrp2
chr3	103118395	103118396	4317	11	8.61638	5.52738	Trim33
chr7	73418690	73418691	3893	11	8.46724	5.37824	Lrrk1
chr11	52733384	52733385	8135	13	9.28949	6.20049	Fstl4
chr3	142241437	142241438	8778	14	9.29232	6.20332	Gbp3
chr3	136388927	136388928	5337	14	8.57446	5.48546	Ppp3ca
chr6	143342613	143342614	4403	14	8.29692	5.20792	D6Ertd474e
chr9	70696473	70696474	4100	14	8.19405	5.10505	Lipc
chr11	53406142	53406143	8518	16	9.0563	5.9673	Kif3a
chr6	97928408	97928409	6589	16	8.68584	5.59684	Mitf
chr2	128303215	128303216	5554	16	8.43931	5.35031	Gm14005	+	+
chr3	40439635	40439636	4275	16	8.06171	4.97271	Intu
chr17	51553157	51553158	4112	16	8.00562	4.91662	C330011F03Rik
chr7	3562233	3562234	4107	16	8.00387	4.91487	Oscar	+
chr7	36374214	36374215	4098	16	8.0007	4.9117	Ankrd27
chr3	145971266	145971267	3756	16	7.87498	4.78598	Lpar3	+	+
chr9	14542196	14542197	3742	16	7.86959	4.78059	Piwil4
chr10	129876292	129876293	6729	17	8.62871	5.53971	Vmn2r86
chr7	4615542	4615543	6244	17	8.52079	5.43179	Hspbp1
chr19	46396078	46396079	6241	17	8.5201	5.4311	Psd
chr16	10676734	10676735	4951	17	8.18604	5.09704	Clec16a
chr16	16968011	16968012	4878	17	8.16461	5.07561	Mapk1
chr8	114058183	114058184	4746	17	8.12503	5.03603	Znrf1
chr17	31175552	31175553	4667	17	8.10082	5.01182	Abcg1
chrY	1264297	1264298	4663	17	8.09958	5.01058	Zfy2
chr3	51540731	51540732	4523	17	8.0556	4.9666	Maml3
chr14	21629219	21629220	4487	17	8.04407	4.95507	Camk2g
chr16	32707467	32707468	4320	17	7.98935	4.90035	Tnk2
chr10	19902164	19902165	4315	17	7.98768	4.89868	Map7
chr6	87532587	87532588	4268	17	7.97188	4.88288	Prokr1
chr13	99661045	99661046	4233	17	7.96	4.871	Tnpo1
chr1	43282011	43282012	4228	17	7.9583	4.8693	Fhl2
chr17	40927023	40927024	3874	17	7.83215	4.74315	Crisp2
chr17	4992030	4992031	3848	17	7.82243	4.73343	Arid1b
chr18	60371613	60371614	3811	17	7.80849	4.71949	Gm4951
chr15	80437923	80437924	7060	18	8.61553	5.52653	Grap2
chr3	137484111	137484112	5200	18	8.17437	5.08537	H2afz
chr11	106981431	106981432	4184	18	7.86074	4.77174	Bptf
chr9	21405609	21405610	4085	18	7.8262	4.7372	1810026J23Rik
chr7	134318923	134318924	4062	18	7.81805	4.72905	Cd2bp2
chr15	5188788	5188789	3927	18	7.76929	4.68029	Ptger4
chr2	179983841	179983842	7326	19	8.59088	5.50188	Rps21
chr9	124061265	124061266	6549	19	8.42913	5.34013	Ccr5
chr17	27694720	27694721	5950	19	8.29075	5.20175	Hmga1
chr10	120867194	120867195	5734	19	8.2374	5.1484	Rassf3
chr2	48622246	48622247	4579	19	7.91289	4.82389	Acvr2a
chr18	65175749	65175750	3988	19	7.71352	4.62452	Nedd4l
chr13	30868017	30868018	4343	20	7.76255	4.67355	Irf4
chr2	139885947	139885948	4225	20	7.72281	4.63381	Tasp1
chr9	96801814	96801815	3704	20	7.53294	4.44394	Acpl2
chr7	148661192	148661193	5668	21	8.07631	4.98731	Tspan4
chr12	119437397	119437398	4710	21	7.80919	4.72019	Dnahc11
chr2	32888568	32888569	3955	21	7.55714	4.46814	Garnl3
chr5	115263889	115263890	3794	21	7.49719	4.40819	1500011B03Rik
chr5	105692460	105692461	4826	22	7.77718	4.68818	Gbp6
chr19	3976015	3976016	4962	23	7.75314	4.66414	Aldh3b2
chr13	55565951	55565952	4784	23	7.70044	4.61144	Prr7
chr12	33536976	33536977	4012	25	7.32625	4.23725	Nampt	+
chr3	83791784	83791785	3800	26	7.19134	4.10234	D930015E06Rik
chr3	60624122	60624123	5362	27	7.63367	4.54467	P2ry1
chr17	80921068	80921069	5762	28	7.685	4.596	Cdkl4
chrX	138899696	138899697	4571	28	7.35094	4.26194	Acsl4	+
chr4	88690050	88690051	6314	29	7.76636	4.67736	Gm12603
chr11	53545959	53545960	3947	29	7.08856	3.99956	Il5	+
chr1	133275593	133275594	3744	29	7.01238	3.92338	Srgap2
chr1	153827446	153827447	4493	30	7.22657	4.13757	1700025G04Rik
chr2	28300714	28300715	3930	30	7.03342	3.94442	Ppp1r26
chr13	101556436	101556437	3908	30	7.02532	3.93632	Ccnb1
chr5	53872434	53872435	3735	30	6.96	3.871	Rbpj	+	+
chr11	115284636	115284637	8142	31	8.03697	4.94797	Kctd2
chr14	45947912	45947913	6620	31	7.73842	4.64942	Psmc6
chr11	82824460	82824461	3847	31	6.95532	3.86632	Slfn8
chr8	84027106	84027107	20040	32	9.29059	6.20159	Inpp4b
chr13	23667033	23667034	4992	32	7.2854	4.1964	Hist1h2ad
chr9	21714046	21714047	4908	32	7.26092	4.17192	Rab3d
chr2	31976760	31976761	4693	32	7.19629	4.10729	Ppapdc3
chr1	173887813	173887814	4274	32	7.06137	3.97237	Slamf6
chr4	128526390	128526391	3718	32	6.86031	3.77131	Trim62
chr9	57193895	57193896	5417	33	7.35888	4.26988	4930430J02Rik
chr3	51031575	51031576	3941	33	6.89995	3.81095	Ccrn4l	+	+
chrY	1752008	1752009	6922	34	7.66951	4.58051	Gm16501
chrY	2604537	2604538	6351	34	7.54531	4.45631	Gm3376
chr2	75816277	75816278	5471	34	7.33013	4.24113	Ttc30a2
chr5	37087387	37087388	5224	34	7.26348	4.17448	D5Ertd579e
chr8	35593239	35593240	4732	34	7.12077	4.03177	B930018H19Rik
chr19	40760261	40760262	4628	34	7.08871	3.99971	Entpd1
chr5	63300722	63300723	4503	34	7.04921	3.96021	Gm17384
chr12	25391681	25391682	4384	34	7.01057	3.92157	Rrm2
chr7	104358694	104358695	4357	34	7.00166	3.91266	Gab2
chr2	48332496	48332497	4291	34	6.97964	3.89064	Acvr2a
chr8	113512197	113512198	4067	34	6.90229	3.81329	Ddx19a
chr8	84039144	84039145	4037	34	6.89161	3.80261	Inpp4b
chr5	105434243	105434244	3889	34	6.83772	3.74872	Gbp8
chr4	141473974	141473975	3840	34	6.81943	3.73043	Fhad1
chr2	75438775	75438776	3743	34	6.78252	3.69352	Hnrnpa3
chr2	11541943	11541944	5077	35	7.18048	4.09148	Rbm17
chr2	122505942	122505943	4981	35	7.15294	4.06394	Slc30a4
chr15	99054998	99054999	4637	35	7.04969	3.96069	Kcnh3
chr7	126944651	126944652	3896	35	6.79849	3.70949	2610020H08Rik
chr9	57136474	57136475	3790	35	6.7587	3.6697	1700017B05Rik
chr1	184470550	184470551	5739	36	7.31666	4.22766	Capn2
chr3	137632324	137632325	5098	36	7.14579	4.05679	Dapp1
chr15	78690409	78690410	4285	36	6.89515	3.80615	Lgals2
chr9	109711167	109711168	4150	36	6.84897	3.75997	Spink8
chr12	99866446	99866447	3933	36	6.77149	3.68249	Spata7
chr10	67600332	67600333	3750	36	6.70275	3.61375	Arid5b	+	+
chr16	3933668	3933669	3707	36	6.68611	3.59711	Cluap1
chr18	79656415	79656416	8918	38	7.87458	4.78558	Setbp1
chr16	45204748	45204749	8476	38	7.80124	4.71224	Atg3
chr3	89189615	89189616	7442	38	7.61355	4.52455	Zbtb7b
chr7	71357896	71357897	6606	38	7.44163	4.35263	Trpm1
chr15	102573850	102573851	4606	38	6.92137	3.83237	Calcoco1
chr18	74527310	74527311	4419	38	6.86158	3.77258	Ccdc11
chr5	103854029	103854030	4157	38	6.7734	3.6844	Ptpn13	+	+
chr6	48743170	48743171	3714	38	6.61083	3.52183	Gimap3
chr1	61087600	61087601	4536	39	6.8618	3.7728	Icos	+	+
chr2	34681828	34681829	4353	39	6.80239	3.71339	Fbxw2
chr2	156682288	156682289	4224	39	6.75899	3.66999	5430405H02Rik
chr18	60515938	60515939	4006	39	6.68254	3.59354	Iigp1
chr7	109114284	109114285	3818	39	6.6132	3.5242	Numa1
chr6	54906595	54906596	6262	40	7.29048	4.20148	Nod1
chr1	145924032	145924033	5596	40	7.12825	4.03925	Rgs13
chr2	75558688	75558689	5539	40	7.11348	4.02448	Nfe2l2
chr9	21815769	21815770	4694	40	6.87467	3.78567	Prkcsh
chr4	34634666	34634667	4659	40	6.86388	3.77488	Slc35a1
chr4	147408124	147408125	9552	41	7.86404	4.77504	Clcn6
chr11	4229069	4229070	4963	41	6.91944	3.83044	Hormad2
chr1	140872642	140872643	4423	41	6.75326	3.66426	Dennd1b
chr14	71081968	71081969	3990	41	6.60462	3.51562	Xpo7
chr7	107017866	107017867	3785	41	6.52853	3.43953	Xrra1
chr15	76034735	76034736	10335	42	7.94293	4.85393	Plec
chr2	76076725	76076726	4616	42	6.78011	3.69111	Pde11a
chr4	47323221	47323222	10604	43	7.94606	4.85706	Col15a1
chr15	74829506	74829507	6658	43	7.27461	4.18561	Ly6a
chr9	66561041	66561042	4668	43	6.76232	3.67332	Car12
chr5	36702175	36702176	4098	43	6.57444	3.48544	Sorcs2
chr7	109166120	109166121	4057	43	6.55993	3.47093	Il18bp
chr12	32900208	32900209	4025	43	6.54851	3.45951	Pik3cg
chr2	79078472	79078473	7598	44	7.43197	4.34297	Itga4
chr11	104954519	104954520	7414	44	7.3966	4.3076	Efcab3
chr1	127334722	127334723	6216	44	7.14234	4.05334	Actr3
chr11	116199011	116199012	6124	44	7.12083	4.03183	Rnf157
chr12	3264676	3264677	5239	44	6.89564	3.80664	Rab10
chr11	58615496	58615497	4427	44	6.65268	3.56368	Fam183b
chr4	133921258	133921259	3959	44	6.49149	3.40249	Extl1
chr11	109653420	109653421	5249	45	6.86597	3.77697	1700012B07Rik
chr13	48641020	48641021	3703	45	6.36263	3.27363	Mirlet7a-1
chr6	108118966	108118967	6346	46	7.10807	4.01907	Sumf1
chr2	117231330	117231331	6196	46	7.07356	3.98456	Rasgrp1
chr3	37025124	37025125	5018	46	6.76933	3.68033	Il2
chr11	94254086	94254087	4484	46	6.60701	3.51801	Abcc3
chr7	106556268	106556269	3701	46	6.33014	3.24114	Gdpd5
chr9	114397756	114397757	7794	47	7.37356	4.28456	Ccr4
chr6	108610276	108610277	6376	47	7.08385	3.99485	0610040F04Rik
chr4	116772910	116772911	5432	47	6.85268	3.76368	Ptch2
chrX	148215030	148215031	4485	47	6.5763	3.4873	Huwe1
chr17	24833550	24833551	5201	48	6.75961	3.67061	Noxo1
chr11	6232840	6232841	3719	48	6.27574	3.18674	Ogdh
chr9	41959647	41959648	3717	48	6.27496	3.18596	Sorl1
chr7	148744300	148744301	4928	49	6.65208	3.56308	Ap2a2
chr1	59219999	59220000	4812	49	6.61771	3.52871	Mpp4
chr8	84275272	84275273	3792	49	6.27403	3.18503	Inpp4b
chr2	83781420	83781421	9069	50	7.50287	4.41387	Zswim2	+
chr2	91762058	91762059	5429	50	6.76261	3.67361	Chrm4
chr13	55423374	55423375	5310	50	6.73064	3.64164	Rab24
chr13	55431533	55431534	4727	50	6.56285	3.47385	Mxd3
chr7	150971613	150971614	4624	50	6.53107	3.44207	Mrgpre
chr10	61138876	61138877	4468	50	6.48156	3.39256	Ppa1	+	+
chr9	122908149	122908150	3820	50	6.2555	3.1665	Kif15	+
chr6	87698708	87698709	3718	50	6.21645	3.12745	Ccdc48
chr19	7301396	7301397	6782	51	7.05507	3.96607	Naa40
chrX	163572441	163572442	6372	51	6.96511	3.87611	Gm8817
chr3	69362633	69362634	6271	51	6.94205	3.85305	Ppm1l
chr14	27578214	27578215	5277	51	6.69308	3.60408	Pde12	+
chr15	85953965	85953966	4838	51	6.56777	3.47877	Gramd4
chr3	37179975	37179976	4786	51	6.55218	3.46318	Cetn4	+	+
chr1	74362874	74362875	4681	51	6.52018	3.43118	Pnkd
chr4	133608661	133608662	4617	51	6.50031	3.41131	Aim1l
chr3	88268542	88268543	4516	51	6.4684	3.3794	Sema4a
chr8	131029936	131029937	4077	51	6.32087	3.23187	Nrp1	+
chr1	183081527	183081528	3970	51	6.2825	3.1935	Cnih4
chr19	32213076	32213077	3941	51	6.27192	3.18292	Sgms1
chr11	116080116	116080117	4962	52	6.57627	3.48727	Cdk3-ps
chr12	119661866	119661867	4898	52	6.55754	3.46854	D230030E09Rik
chr1	127400656	127400657	4532	52	6.44549	3.35649	Slc35f5
chr10	94879673	94879674	4074	52	6.29179	3.20279	Socs2	+	+
chr11	109512172	109512173	6850	53	7.01397	3.92497	Prkar1a
chr12	56151151	56151152	6027	53	6.8293	3.7403	2700097O09Rik	+	+
chr5	32035186	32035187	5890	53	6.79613	3.70713	Bre
chr9	69145764	69145765	5319	53	6.64902	3.56002	Rora
chr1	154432700	154432701	5299	53	6.64358	3.55458	Rgl1
chrX	137066029	137066030	5294	53	6.64222	3.55322	Tsc22d3
chr7	88069691	88069692	5250	53	6.63018	3.54118	Sec11a
chr10	80765771	80765772	5012	53	6.56325	3.47425	Pip5k1c
chrX	53520103	53520104	4294	53	6.34019	3.25119	1600025M17Rik
chr17	27088538	27088539	4004	53	6.23931	3.15031	Mir3083
chr12	116496224	116496225	9147	54	7.4042	4.3152	Zfp386
chr2	155380534	155380535	9059	54	7.39025	4.30125	4930471I20Rik
chr13	75970368	75970369	5644	54	6.70761	3.61861	Glrx	+
chr7	107652441	107652442	4399	54	6.34807	3.25907	Dnajb13
chr10	126467853	126467854	4222	54	6.28882	3.19982	Tsfm
chr12	56152593	56152594	3825	54	6.14636	3.05736	2700097O09Rik	+	+
chr12	79457606	79457607	5241	55	6.57427	3.48527	Gphn
chr3	30981848	30981849	5143	55	6.54703	3.45803	Skil
chr7	65740997	65740998	4690	55	6.41401	3.32501	Atp10a	+	+
chr15	79664916	79664917	4322	55	6.29612	3.20712	Cbx6
chr9	77682504	77682505	6736	56	6.91032	3.82132	Gclc
chr4	40847278	40847279	5262	56	6.55404	3.46504	Spink4
chr11	43542521	43542522	4392	56	6.29331	3.20431	Ttc1
chr12	114720051	114720052	4344	56	6.27745	3.18845	Adam6b
chr13	63291072	63291073	4236	56	6.24113	3.15213	2010111I01Rik	+
chr15	81223685	81223686	3911	56	6.12597	3.03697	St13	+
chr13	23783962	23783963	6416	57	6.81457	3.72557	Hist1h2bc
chr1	184012194	184012195	5245	57	6.52384	3.43484	Srp9
chr1	175879354	175879355	4786	57	6.39171	3.30271	Ifi203
chr6	88713959	88713960	4750	57	6.38082	3.29182	Mgll
chr9	14364059	14364060	4472	57	6.29381	3.20481	Amotl1
chr5	144886958	144886959	4104	57	6.16993	3.08093	Lmtk2
chr11	26605159	26605160	3795	57	6.05699	2.96799	Gm12070
chr9	56008955	56008956	3703	57	6.02159	2.93259	Tspan3
chr16	92944296	92944297	4573	58	6.30094	3.21194	Runx1	+	+
chr9	58389874	58389875	4140	58	6.15743	3.06843	Cd276
chr5	103806963	103806964	3722	58	6.00388	2.91488	Ptpn13	+	+
chr1	89774632	89774633	10661	59	7.49741	4.40841	Dgkd
chr12	86032473	86032474	9117	59	7.2717	4.1827	Tmem90a
chrX	72307241	72307242	4911	59	6.37916	3.29016	Gab3
chr15	102074019	102074020	4572	59	6.27597	3.18697	Rarg
chr9	119920421	119920422	4247	59	6.16959	3.08059	Xirp1	+	+
chr13	113197083	113197084	3905	59	6.04846	2.95946	Ankrd55
chr13	6634613	6634614	6872	60	6.83962	3.75062	Pfkp	+	+
chr4	135584965	135584966	4973	60	6.37301	3.28401	Tceb3	+
chr3	107943875	107943876	4727	60	6.29982	3.21082	Gnai3
chr12	74667745	74667746	4319	60	6.16959	3.08059	2210039B01Rik
chr2	120764836	120764837	8210	61	7.07243	3.98343	Ubr1
chr15	102064493	102064494	7999	61	7.03487	3.94587	Rarg
chr14	77918910	77918911	6354	61	6.70271	3.61371	Enox1
chr12	112964588	112964589	4739	61	6.27963	3.19063	Apopt1
chr2	112125064	112125065	4294	61	6.13737	3.04837	Slc12a6
chr2	3621319	3621320	3736	62	5.91308	2.82408	Fam107b
chr12	60234639	60234640	6535	63	6.69669	3.60769	Ctage5
chr6	108618562	108618563	5207	63	6.36896	3.27996	Bhlhe40
chr3	109257627	109257628	5033	63	6.31992	3.23092	Vav3
chr5	20860590	20860591	4035	63	6.00107	2.91207	Ccdc146
chr19	6399620	6399621	6411	64	6.64633	3.55733	Rasgrp2
chr2	152175784	152175785	6293	64	6.61953	3.53053	Gm14164
chr19	46684332	46684333	4760	64	6.21675	3.12775	Wbp1l
chrX	160451474	160451475	4467	64	6.12509	3.03609	Car5b
chr17	30760280	30760281	4224	64	6.04439	2.95539	1700097N02Rik
chr1	20970734	20970735	3890	64	5.92555	2.83655	Efhc1
chr7	148380921	148380922	17730	65	8.09154	5.00254	Lrrc56
chr3	90307889	90307890	7030	65	6.75694	3.66794	Chtop
chr1	74420198	74420199	5671	65	6.44702	3.35802	Slc11a1
chr2	75663796	75663797	5280	65	6.34395	3.25495	Agps
chr16	66277006	66277007	4968	65	6.25608	3.16708	#N/A
chr10	19820813	19820814	4507	65	6.11558	3.02658	Map3k5	+	+
chr11	108173337	108173338	4267	65	6.03664	2.94764	Prkca
chr10	30380971	30380972	4014	65	5.94846	2.85946	Ncoa7
chr13	96219379	96219380	9800	66	7.21417	4.12517	Crhbp
chr10	74780507	74780508	5047	66	6.25682	3.16782	Adora2a	+
chrX	33428595	33428596	4462	66	6.07908	2.99008	Dock11	+	+
chr13	52263622	52263623	3814	66	5.8527	2.7637	4921525O09Rik
chr9	71022380	71022381	3714	66	5.81436	2.72536	Aqp9
chr13	51888347	51888348	5796	67	6.43475	3.34575	Sema4d
chr16	48777777	48777778	5149	67	6.26399	3.17499	Trat1
chr2	157046009	157046010	4336	67	6.01606	2.92706	Mroh8
chr4	57928580	57928581	3895	67	5.86132	2.77232	D630039A03Rik
chr14	20825724	20825725	3854	67	5.84605	2.75705	Gng2	+	+
chr7	75416889	75416890	13753	68	7.66	4.571	Gm16157
chr5	138298321	138298322	11040	68	7.34299	4.25399	Pilrb1
chr8	73036422	73036423	7828	68	6.84697	3.75797	Kxd1
chr1	13145614	13145615	6321	68	6.53847	3.44947	Ncoa2
chr3	51554305	51554306	6242	68	6.52033	3.43133	Maml3
chr1	53946373	53946374	6064	68	6.47859	3.38959	Hecw2
chr5	65545781	65545782	5972	68	6.45654	3.36754	Klhl5
chr12	85489515	85489516	5372	68	6.30378	3.21478	Pnma1
chr10	17495133	17495134	5065	68	6.21888	3.12988	Txlnb
chr3	20042172	20042173	4809	68	6.14406	3.05506	Gyg
chr9	123632433	123632434	4733	68	6.12108	3.03208	Lztfl1
chr8	13703921	13703922	4484	68	6.04311	2.95411	4932443I19Rik
chr5	97392091	97392092	4349	68	5.99901	2.91001	Bmp2k
chr2	92229733	92229734	4294	68	5.98064	2.89164	Mapk8ip1
chr9	57816866	57816867	4230	68	5.95898	2.86998	Sema7a
chr10	120626390	120626391	4229	68	5.95864	2.86964	Tbc1d30
chr9	123955844	123955845	4215	68	5.95385	2.86485	Ccr3
chr17	22100571	22100572	3987	68	5.87363	2.78463	Zfp943
chr10	87665534	87665535	3867	68	5.82954	2.74054	Ccdc53
chr17	65963231	65963232	3746	68	5.78367	2.69467	Vapa
chr3	55550729	55550730	3713	68	5.77091	2.68191	Nbea
chr7	105711689	105711690	8544	69	6.95217	3.86317	2210018M11Rik
chr2	127126707	127126708	5413	69	6.29369	3.20469	Stard7
chr9	72238313	72238314	4929	69	6.15855	3.06955	Zfp280d
chr8	131119158	131119159	4107	69	5.89534	2.80634	Nrp1	+
chr1	172783892	172783893	4035	69	5.86983	2.78083	Atf6	+	+
chr11	53430957	53430958	7385	70	6.7211	3.6321	Il4	+	+
chr13	112248299	112248300	4605	70	6.0397	2.9507	Gpbp1
chr11	117127449	117127450	3965	70	5.82382	2.73482	40057
chr3	149089425	149089426	3788	70	5.75794	2.66894	Gm1653
chr2	153050847	153050848	4150	71	5.86915	2.78015	Tspyl3
chr3	65454496	65454497	4043	71	5.83146	2.74246	Lekr1	+
chr6	120905301	120905302	4008	71	5.81892	2.72992	Mical3
chr1	53871399	53871400	6316	72	6.45487	3.36587	Hecw2
chr1	175479144	175479145	5018	72	6.12297	3.03397	BC094916
chr2	127614715	127614716	4742	72	6.04135	2.95235	Nphp1
chr8	13104817	13104818	4033	72	5.80771	2.71871	Pcid2
chr15	85488605	85488606	4006	72	5.79802	2.70902	Mirlet7c-2
chr4	62131952	62131953	15141	73	7.69635	4.60735	Wdr31
chr14	32476124	32476125	11433	73	7.29109	4.20209	Btd
chr17	34259093	34259094	5504	73	6.23644	3.14744	Brd2
chr11	59546268	59546269	4090	73	5.80806	2.71906	1700007J10Rik
chr2	52416828	52416829	7633	74	6.68858	3.59958	Cacnb4
chr7	106416593	106416594	7082	74	6.58049	3.49149	Map6
chr7	105713345	105713346	6846	74	6.53159	3.44259	2210018M11Rik
chr16	59459410	59459411	6784	74	6.51847	3.42947	Gabrr3	+
chr13	113960627	113960628	5902	74	6.31753	3.22853	Gzmk
chrX	7251014	7251015	5223	74	6.14121	3.05221	Magix
chr8	72899701	72899702	4536	74	5.93775	2.84875	Comp
chr1	173591780	173591781	3959	74	5.74147	2.65247	Slamf7
chr9	61906016	61906017	3928	74	5.73013	2.64113	Glce
chr6	119351679	119351680	3701	74	5.64425	2.55525	Adipor2	+
chr3	96042180	96042181	8834	75	6.88003	3.79103	Hist2h3c2
chr11	75059182	75059183	4211	75	5.81113	2.72213	Rtn4rl1
chr11	30066364	30066365	4108	75	5.7754	2.6864	Sptbn1
chr18	67893328	67893329	5198	76	6.09581	3.00681	Ptpn2
chrX	7541345	7541346	4905	76	6.01211	2.92311	Gata1
chr10	126479080	126479081	4891	76	6.00799	2.91899	Mettl1
chr9	92184659	92184660	4258	76	5.80803	2.71903	Plscr2	+
chr4	115405814	115405815	4184	76	5.78274	2.69374	Efcab14
chr1	58952972	58952973	4084	76	5.74784	2.65884	Trak2
chr12	116573200	116573201	3729	76	5.61665	2.52765	Zfp386
chr7	133952745	133952746	10973	77	7.15488	4.06588	Fam57b
chr3	106851003	106851004	8854	77	6.84533	3.75633	AI504432	+	+
chr7	135096858	135096859	4999	77	6.02064	2.93164	Prss36
chr4	132478061	132478062	4583	77	5.89529	2.80629	Fam76a
chr4	154624225	154624226	4379	77	5.8296	2.7406	2610002J02Rik
chr15	36368713	36368714	4258	77	5.78917	2.70017	Ankrd46	+	+
chr8	113862422	113862423	4180	77	5.7625	2.6735	Mlkl
chr9	119846750	119846751	11759	78	7.23608	4.14708	Ttc21a
chr9	21758255	21758256	8410	78	6.75249	3.66349	Swsap1
chr14	56262056	56262057	6222	78	6.31776	3.22876	Tm9sf1
chr8	12672271	12672272	4528	78	5.85926	2.77026	Tubgcp3
chr12	40744913	40744914	4476	78	5.84259	2.75359	Arl4a
chr9	50300044	50300045	3985	78	5.67496	2.58596	2310014F07Rik
chr7	25624634	25624635	3847	78	5.62412	2.53512	Lypd4
chr17	27702600	27702601	3793	78	5.60372	2.51472	AI413582
chr2	127444858	127444859	8664	79	6.77704	3.68804	Mal
chr10	51200262	51200263	5602	79	6.14795	3.05895	Gp49a
chr3	52660583	52660584	5509	79	6.12379	3.03479	Gm20750
chr15	9598510	9598511	4497	79	5.83097	2.74197	Spef2
chr15	61272237	61272238	4121	79	5.705	2.616	D030024E09Rik
chr7	134226747	134226748	3823	79	5.59671	2.50771	AI467606
chr19	47911935	47911936	3745	79	5.56697	2.47797	Wdr96
chr2	151806004	151806005	9964	80	6.96058	3.87158	Fam110a
chr12	113827283	113827284	4380	80	5.77479	2.68579	Inf2
chr11	117687221	117687222	7138	81	6.46145	3.37245	Tk1
chr10	118036855	118036856	5894	81	6.18518	3.09618	Ifng
chr5	115533790	115533791	3773	81	5.54165	2.45265	Sppl3
chr11	54241797	54241798	4522	82	5.78519	2.69619	4930404A10Rik
chr13	95564938	95564939	4054	82	5.62758	2.53858	Tbca
chr17	26688310	26688311	3886	82	5.56652	2.47752	Ergic1
chr10	74286343	74286344	9593	83	6.85273	3.76373	Rtdr1
chr4	129637590	129637591	5563	83	6.06661	2.97761	1700003M07Rik
chr10	110671675	110671676	5248	83	5.98251	2.89351	Osbpl8
chr17	56724979	56724980	4955	83	5.89963	2.81063	Safb
chr9	88411666	88411667	4779	83	5.84745	2.75845	Snhg5
chr3	88299454	88299455	4410	83	5.73152	2.64252	Lmna
chrX	39864494	39864495	3937	83	5.56784	2.47884	Sh2d1a
chr11	121838819	121838820	3857	83	5.53822	2.44922	Ptchd3
chr2	11576909	11576910	11394	84	7.08367	3.99467	Il2ra
chr5	114550209	114550210	8719	84	6.69763	3.60863	Usp30
chr7	125999289	125999290	5978	84	6.15313	3.06413	2310008H09Rik
chr8	108251523	108251524	5842	84	6.11993	3.03093	Gfod2
chr18	4353608	4353609	5428	84	6.01389	2.92489	4833419F23Rik
chr17	26207152	26207153	4723	84	5.81317	2.72417	Rab11fip3	+	+
chr7	135302676	135302677	4366	84	5.69978	2.61078	Itgax
chr2	25026214	25026215	3886	84	5.53175	2.44275	Nrarp
chr14	75592225	75592226	3848	84	5.51758	2.42858	Lcp1
chr12	102096137	102096138	9279	85	6.77036	3.68136	9030617O03Rik
chr12	116597364	116597365	4333	85	5.67176	2.58276	Zfp386
chr11	98155837	98155838	3943	85	5.53569	2.44669	Neurod2
chr17	74763103	74763104	3927	85	5.52982	2.44082	Spast
chr4	99614834	99614835	3764	85	5.46866	2.37966	Pgm2
chr11	5197833	5197834	12006	86	7.1252	4.0362	Znrf3
chr1	175440926	175440927	8307	86	6.59385	3.50485	BC094916
chr4	135126348	135126349	7951	86	6.53066	3.44166	Grhl3
chr17	33587728	33587729	7931	86	6.52702	3.43802	Actl9
chr6	30290502	30290503	4818	86	5.80795	2.71895	Zc3hc1
chr1	173579234	173579235	4555	86	5.72697	2.63797	Slamf7
chr11	105996721	105996722	4215	86	5.61505	2.52605	Map3k3
chr11	120479073	120479074	3730	86	5.4387	2.3497	Pcyt2
chr5	108379869	108379870	7115	87	6.3537	3.2647	Fam69a
chr16	49856570	49856571	6435	87	6.20878	3.11978	Cd47
chr4	138518832	138518833	5369	87	5.94749	2.85849	Rnf186
chr11	19820209	19820210	4988	88	5.82481	2.73581	Spred2
chr11	95609666	95609667	4958	88	5.81611	2.72711	Zfp652
chr13	53469850	53469851	4312	88	5.61471	2.52571	Sptlc1
chr16	10725390	10725391	15814	89	7.47318	4.38418	Clec16a
chr3	101409790	101409791	7443	89	6.38594	3.29694	Atp1a1	+
chr12	26140601	26140602	4951	89	5.79777	2.70877	Gm17746
chr17	65085037	65085038	4370	89	5.61768	2.52868	Man2a1
chr10	120935848	120935849	4175	89	5.55183	2.46283	Rassf3
chr6	31028638	31028639	3965	89	5.47737	2.38837	Mir29b-1
chr12	26123339	26123340	3913	89	5.45833	2.36933	Gm17746
chr19	45882440	45882441	5539	90	5.94356	2.85456	Kcnip2
chr11	21137912	21137913	4960	90	5.78427	2.69527	Vps54
chr5	8839927	8839928	4640	90	5.68806	2.59906	Abcb1b
chr9	121578566	121578567	4380	90	5.60486	2.51586	Vipr1
chr17	26078968	26078969	4159	90	5.53017	2.44117	Pigq
chr14	56173624	56173625	4150	90	5.52704	2.43804	Pck2
chr12	116861384	116861385	4099	90	5.5092	2.4202	Zfp386
chr2	84874480	84874481	3840	90	5.41504	2.32604	P2rx3
chr8	119259315	119259316	3701	90	5.36185	2.27285	Cdyl2
chr6	128305952	128305953	5342	91	5.87537	2.78637	Tulp3
chr7	51802641	51802642	3979	91	5.4504	2.3614	Pold1
chr4	119960684	119960685	3876	91	5.41256	2.32356	Foxo6
chr3	145840534	145840535	3712	91	5.35019	2.26119	Mcoln2	+	+
chr11	97811227	97811228	9126	92	6.6322	3.5432	Plxdc1
chr2	43608989	43608990	6292	92	6.09574	3.00674	Arhgap15
chr9	69788725	69788726	5992	92	6.02526	2.93626	Bnip2
chr2	166580499	166580500	4795	92	5.70375	2.61475	Trp53rk	+
chr12	116532144	116532145	4440	92	5.59278	2.50378	Zfp386
chr15	98984074	98984075	4361	92	5.56688	2.47788	Spats2
chr13	55738185	55738186	4053	92	5.46121	2.37221	Ddx46
chr2	34600100	34600101	3942	92	5.42115	2.33215	Gapvd1
chr1	108218202	108218203	6182	93	6.0547	2.9657	Phlpp1	+	+
chr9	116159166	116159167	3922	93	5.39822	2.30922	Tgfbr2
chr5	63143201	63143202	3703	93	5.31532	2.22632	Arap2
chr15	99483085	99483086	7631	94	6.34307	3.25407	Racgap1
chr4	11004858	11004859	4785	94	5.66971	2.58071	Ndufaf6
chr5	114122728	114122729	4175	94	5.47297	2.38397	1700069L16Rik
chr12	116357960	116357961	3987	94	5.4065	2.3175	Zfp386
chr4	83000881	83000882	9881	95	6.70059	3.61159	Gm11413
chr2	118485040	118485041	5192	95	5.77222	2.68322	Pak6
chr11	120812343	120812344	4716	95	5.63349	2.54449	Slc16a3
chr3	115602790	115602791	4008	95	5.39881	2.30981	Dph5
chr16	4436975	4436976	3884	95	5.35347	2.26447	Adcy9
chr15	89422313	89422314	7017	96	6.19168	3.10268	Rabl2
chr11	117104239	117104240	6158	96	6.00328	2.91428	40057
chr10	126655610	126655611	6092	96	5.98774	2.89874	Pip4k2c
chr10	74757896	74757897	5186	96	5.75544	2.66644	Specc1l
chr9	94894263	94894264	4494	96	5.54882	2.45982	Slc9a9
chr4	132533756	132533757	4028	96	5.39089	2.30189	Fgr
chr9	112003506	112003507	3756	96	5.29002	2.20102	Arpp21
chr18	10610164	10610165	3721	96	5.27651	2.18751	Esco1
chr8	127044669	127044670	3704	96	5.26991	2.18091	Cog2
chr3	135325722	135325723	6543	97	6.07582	2.98682	Nfkb1
chr2	13414662	13414663	5299	97	5.77159	2.68259	Cubn
chr7	85743242	85743243	5119	97	5.72173	2.63273	E430016F16Rik
chr3	36955781	36955782	4825	97	5.6364	2.5474	4932438A13Rik
chr17	37119609	37119610	4580	97	5.56122	2.47222	2410137M14Rik
chr11	6365419	6365420	4368	97	5.49284	2.40384	Purb	+
chr7	88057531	88057532	4229	97	5.44619	2.35719	Sec11a
chr16	4381677	4381678	6526	98	6.05727	2.96827	Adcy9
chr11	118867381	118867382	5373	98	5.7768	2.6878	Enpp7
chr6	72297352	72297353	4491	98	5.51811	2.42911	0610030E20Rik
chr2	167774955	167774956	3710	98	5.24249	2.15349	Ptpn1	+	+
chr15	76408068	76408069	6459	99	6.02774	2.93874	Adck5
chr10	21702338	21702339	6111	99	5.94784	2.85884	Sgk1
chr1	75209932	75209933	5663	99	5.83799	2.74899	Stk16
chr3	37052143	37052144	5642	99	5.83263	2.74363	Il2
chr12	115298060	115298061	5223	99	5.72131	2.63231	Adam6a
chr16	4503493	4503494	4590	99	5.53492	2.44592	Srl
chr15	80390993	80390994	4489	99	5.50282	2.41382	Enthd1
chr15	78871070	78871071	3905	99	5.30175	2.21275	Gcat
chr3	145813781	145813782	3879	99	5.29211	2.20311	Mcoln2	+	+
chr14	68653529	68653530	3711	99	5.22824	2.13924	Nefl
chr6	149315126	149315127	20405	100	7.67278	4.58378	2810474O19Rik
chr13	22076578	22076579	8400	100	6.39232	3.30332	Pom121l2
chr2	151319960	151319961	4152	100	5.37573	2.28673	Nsfl1c
chr1	191641087	191641088	3714	100	5.2149	2.1259	Ptpn14
chr5	111082445	111082446	6424	101	5.99104	2.90204	Ddx51
chr17	53770813	53770814	4883	101	5.59534	2.50634	Kat2b
chrX	54430645	54430646	4639	101	5.52139	2.43239	Gm14718
chr6	134387161	134387162	4479	101	5.47075	2.38175	Bcl2l14
chrX	20349423	20349424	4310	101	5.41526	2.32626	Usp11
chr18	67552089	67552090	4094	101	5.34108	2.25208	Tubb6
chr1	132613982	132613983	4028	101	5.31764	2.22864	Yod1
chr19	9001462	9001463	7719	102	6.24177	3.15277	B3gat3
chr1	158683309	158683310	6253	102	5.93791	2.84891	Fam20b
chr11	115759900	115759901	6026	102	5.88456	2.79556	Recql5
chr19	21988474	21988475	5300	102	5.69935	2.61035	Tmem2	+
chr3	68986390	68986391	4857	102	5.57342	2.48442	Gm1647
chr7	122877877	122877878	4459	102	5.45008	2.36108	Sox6
chr14	47979562	47979563	3911	102	5.2609	2.1719	Lgals3	+	+
chr4	100993412	100993413	3793	102	5.2167	2.1277	E130102H24Rik
chr1	51505712	51505713	3702	102	5.18166	2.09266	Nabp1
chr7	121304798	121304799	11872	103	6.84877	3.75977	Rras2
chr11	54381603	54381604	9223	103	6.48452	3.39552	Rapgef6
chr15	75534555	75534556	5840	103	5.82525	2.73625	Rhpn1
chr11	4436830	4436831	5284	103	5.68091	2.59191	Mtmr3
chr6	82725605	82725606	4191	103	5.34658	2.25758	Hk2
chr9	64627999	64628000	4183	103	5.34382	2.25482	Dennd4a
chr14	58445308	58445309	3903	103	5.24387	2.15487	Mrp63
chr15	98538620	98538621	7333	104	6.13975	3.05075	Ccdc65
chr9	50425652	50425653	6507	104	5.96734	2.87834	Pih1d2
chr4	151494626	151494627	6056	104	5.86371	2.77471	Espn
chr7	108262107	108262108	6018	104	5.85463	2.76563	Fchsd2
chr7	49746411	49746412	5127	104	5.62346	2.53446	4933421I07Rik	+
chr3	88296989	88296990	4935	104	5.56839	2.47939	Lmna
chr19	5001945	5001946	4860	104	5.5463	2.4573	Npas4	+	+
chr17	27914017	27914018	4611	104	5.47042	2.38142	D17Wsu92e
chr3	138908343	138908344	3959	104	5.25048	2.16148	Stpg2
chr16	76679326	76679327	12785	105	6.92792	3.83892	Nrip1
chr16	57585489	57585490	9367	105	6.47913	3.39013	Cmss1
chr7	134070007	134070008	9017	105	6.42419	3.33519	Kctd13
chr4	40780967	40780968	6670	105	5.98923	2.90023	B4galt1
chr14	57194525	57194526	4372	105	5.37983	2.29083	Parp4
chr13	75981598	75981599	4040	105	5.26589	2.17689	Glrx	+
chr9	114300023	114300024	3935	105	5.2279	2.1389	Crtap
chr9	117991874	117991875	3806	105	5.17981	2.09081	Cmc1
chr13	107885695	107885696	8907	106	6.3928	3.3038	3830408C21Rik
chr7	108783258	108783259	7991	106	6.23624	3.14724	Clpb
chr2	165147333	165147334	7068	106	6.05917	2.97017	Elmo2
chr13	5714365	5714366	5560	106	5.71295	2.62395	1700016G22Rik
chr9	62825087	62825088	4427	106	5.38419	2.29519	Pias1
chr6	146464699	146464700	4257	106	5.3277	2.2387	Itpr2
chr8	35339216	35339217	4252	106	5.32601	2.23701	Tmem66
chr2	79110421	79110422	4109	106	5.27665	2.18765	Itga4
chr11	116262013	116262014	4058	106	5.25863	2.16963	Rnf157
chr8	113554070	113554071	3976	106	5.22918	2.14018	Ddx19b
chr1	169204966	169204967	3908	106	5.20429	2.11529	Uck2
chr5	105774375	105774376	6147	107	5.8442	2.7552	Gbp11
chr11	88831436	88831437	4533	107	5.40478	2.31578	2210409E12Rik
chr8	128047282	128047283	3854	107	5.17067	2.08167	Sipa1l2	+
chr10	126908469	126908470	4997	108	5.53196	2.44296	R3hdm2
chr5	143688613	143688614	4137	108	5.25948	2.17048	Actb
chr11	100979559	100979560	4136	108	5.25913	2.17013	Fam134c
chr4	154680923	154680924	3961	108	5.19676	2.10776	Prkcz
chr13	51785791	51785792	3748	108	5.11702	2.02802	Secisbp2
chr5	54200907	54200908	7316	109	6.06866	2.97966	Tbc1d19
chr4	124762944	124762945	5563	109	5.67346	2.58446	Meaf6
chr2	72878371	72878372	4517	109	5.37296	2.28396	1700011J10Rik
chr17	19084351	19084352	4378	109	5.32787	2.23887	Vmn2r97	+
chr15	76082443	76082444	3968	109	5.18601	2.09701	Grina
chr15	27447971	27447972	3941	109	5.17616	2.08716	Ank
chr13	54287745	54287746	3848	109	5.14171	2.05271	Hrh2
chr3	103209466	103209467	8799	110	6.32176	3.23276	Trim33
chr19	57157449	57157450	5426	110	5.62431	2.53531	Ablim1
chr8	125626396	125626397	4249	110	5.27155	2.18255	Rpl13
chr3	100825291	100825292	3759	110	5.09477	2.00577	Cd101
chr7	29501661	29501662	6147	111	5.79125	2.70225	Fbxo17
chr6	8582866	8582867	5283	111	5.57273	2.48373	Ica1
chr17	18595375	18595376	4528	111	5.35024	2.26124	Vmn2r95
chr14	20781988	20781989	4427	111	5.3177	2.2287	Gng2	+	+
chr3	88348108	88348109	4142	111	5.2217	2.1327	Rab25
chr13	93492524	93492525	4041	111	5.18608	2.09708	Serinc5	+
chr16	35869384	35869385	3717	111	5.06551	1.97651	Parp14	+	+
chr8	47249004	47249005	4984	112	5.47573	2.38673	4933411K20Rik
chr8	74591111	74591112	3819	112	5.09162	2.00262	Olfr372
chrX	138904823	138904824	9719	113	6.42641	3.33741	Acsl4	+
chr15	78279785	78279786	9361	113	6.37227	3.28327	Tmprss6
chr13	51568295	51568296	6813	113	5.9139	2.8249	Shc3
chr15	78756756	78756757	5707	113	5.65834	2.56934	Lgals1
chr17	29502336	29502337	5596	113	5.63	2.541	Fgd2
chr6	125303412	125303413	4887	113	5.43455	2.34555	Tnfrsf1a
chr1	161868766	161868767	4387	113	5.27884	2.18984	Tnr
chr15	97598702	97598703	4169	113	5.20531	2.11631	Rapgef3
chr9	40263562	40263563	3921	113	5.11683	2.02783	Gramd1b	+	+
chr8	129328357	129328358	3877	113	5.10055	2.01155	Tomm20
chr4	133662203	133662204	6561	114	5.84681	2.75781	Ubxn11
chr3	134875515	134875516	6192	114	5.7633	2.6743	Cenpe
chr7	38893518	38893519	5558	114	5.60746	2.51846	Ccne1
chr8	86630627	86630628	5506	114	5.5939	2.5049	Dcaf15
chr14	63417881	63417882	4967	114	5.44527	2.35627	4931440J10Rik
chr3	60407311	60407312	4965	114	5.44469	2.35569	Mbnl1
chr7	82919561	82919562	4418	114	5.27629	2.18729	Akap13
chr9	66891411	66891412	4097	114	5.16746	2.07846	Tpm1	+	+
chr12	117150431	117150432	4004	114	5.13434	2.04534	Zfp386
chr3	35663764	35663765	3872	114	5.08597	1.99697	Atp11b
chr12	101920123	101920124	3789	114	5.05471	1.96571	Rps6ka5
chr16	17695121	17695122	3708	114	5.02354	1.93454	Med15	+
chr5	105674001	105674002	4808	115	5.38573	2.29673	Gbp10
chr4	100956741	100956742	4313	115	5.22899	2.13999	Jak1
chr10	92657839	92657840	4305	115	5.22631	2.13731	Cdk17	+	+
chr2	125493079	125493080	3885	115	5.07821	1.98921	Shc4	+
chr12	107529957	107529958	3754	115	5.02872	1.93972	1700121N20Rik
chrX	98932717	98932718	13669	116	6.88064	3.79164	Cxcr3	+	+
chr2	117183963	117183964	5651	116	5.60631	2.51731	Rasgrp1
chr6	48643910	48643911	5387	116	5.53729	2.44829	Gimap4
chr15	84515170	84515171	4785	116	5.36632	2.27732	Prr5
chr12	3855789	3855790	4609	116	5.31226	2.22326	Dnmt3a	+	+
chr9	61232680	61232681	4212	116	5.18231	2.09331	Tle3
chr3	146067454	146067455	3700	116	4.99533	1.90633	Ssx2ip
chr9	77803551	77803552	8252	117	6.14016	3.05116	Elovl5
chr15	76541068	76541069	4815	117	5.36296	2.27396	Recql4
chr12	25318816	25318817	4216	117	5.17129	2.08229	Grhl1	+
chr9	14170046	14170047	4048	117	5.11263	2.02363	Endod1
chr12	109692203	109692204	3887	117	5.05408	1.96508	Eml1	+
chr3	60212972	60212973	3834	117	5.03427	1.94527	Mbnl1
chr2	34843311	34843312	3795	117	5.01952	1.93052	Hc
chrX	156124979	156124980	3735	117	4.99653	1.90753	Sh3kbp1
chr8	125897619	125897620	3702	117	4.98372	1.89472	Tcf25
chr15	31383431	31383432	7663	118	6.02105	2.93205	Ropn1l
chr15	97186544	97186545	6411	118	5.76369	2.67469	Pced1b
chr19	34242719	34242720	5247	118	5.47463	2.38563	Ankrd22
chr10	94151071	94151072	4282	118	5.18143	2.09243	4932415G12Rik
chr14	31832838	31832839	3780	118	5.00153	1.91253	Pbrm1
chr9	121748618	121748619	7496	119	5.97709	2.88809	Ccdc13
chr19	44368344	44368345	6924	119	5.86257	2.77357	Scd2
chr12	70614411	70614412	6590	119	5.79124	2.70224	5830428M24Rik
chr5	105411653	105411654	5679	119	5.5766	2.4876	Abcg3
chr12	52449271	52449272	5598	119	5.55588	2.46688	G2e3
chr8	123013437	123013438	5553	119	5.54423	2.45523	Gse1
chr12	87650951	87650952	5046	119	5.40611	2.31711	Gpatch2l
chr9	81757639	81757640	4139	119	5.12025	2.03125	Mei4
chr3	88335310	88335311	3703	119	4.95966	1.87066	Mex3a
chr11	76057246	76057247	8426	120	6.13374	3.04474	Rnmtl1
chr2	59326477	59326478	7226	120	5.91209	2.82309	Dapl1
chr16	64800437	64800438	7220	120	5.91089	2.82189	Zfp654	+	+
chr1	75219811	75219812	4184	120	5.12378	2.03478	A630095N17Rik
chr16	24339912	24339913	4180	120	5.1224	2.0334	1110054M08Rik
chr9	14708651	14708652	4121	120	5.10189	2.01289	Folr4
chr18	65555129	65555130	4111	120	5.09838	2.00938	Alpk2
chr9	123953846	123953847	3977	120	5.05057	1.96157	Ccr3
chr12	120395768	120395769	3822	120	4.99322	1.90422	Itgb8	+
chr5	149321024	149321025	5352	121	5.467	2.378	Ubl3	+
chr4	94862993	94862994	5117	121	5.40222	2.31322	Jun
chr5	140408661	140408662	4976	121	5.36191	2.27291	Elfn1
chr9	112089078	112089079	4442	121	5.19813	2.10913	Arpp21
chr16	32401843	32401844	4094	121	5.08043	1.99143	Tm4sf19
chr6	54922942	54922943	4089	121	5.07867	1.98967	Nod1
chr11	120794172	120794173	22458	122	7.5242	4.4352	Ccdc57	+
chr10	76005951	76005952	7486	122	5.93924	2.85024	Lss
chr7	127039817	127039818	4554	122	5.22218	2.13318	Lyrm1
chr4	151490432	151490433	4269	122	5.12895	2.03995	Tnfrsf25
chr2	92304917	92304918	4009	122	5.03829	1.94929	Slc35c1
chr7	132335533	132335534	12046	123	6.61375	3.52475	4933440M02Rik
chr6	140569585	140569586	7351	123	5.90121	2.81221	Aebp2	+	+
chr7	29741482	29741483	6367	123	5.69388	2.60488	Actn4
chr11	74983922	74983923	6354	123	5.69093	2.60193	Hic1
chr16	24391376	24391377	6297	123	5.67793	2.58893	1110054M08Rik
chr2	166965447	166965448	5927	123	5.59057	2.50157	Kcnb1
chr4	87734828	87734829	5242	123	5.41339	2.32439	Focad
chr5	54390505	54390506	4540	123	5.20596	2.11696	Stim2	+	+
chr14	62951071	62951072	4512	123	5.19704	2.10804	Rnaseh2b
chr11	95122565	95122566	4388	123	5.15683	2.06783	Tac4
chr3	95675503	95675504	4136	123	5.07151	1.98251	C920021L13Rik
chr6	83267315	83267316	3985	123	5.01785	1.92885	Mthfd2
chr15	102156536	102156537	3940	123	5.00147	1.91247	Pfdn5
chr15	97998205	97998206	11512	124	6.53665	3.44765	AI836003
chr14	31814711	31814712	10244	124	6.3683	3.2793	Spcs1
chr13	100114748	100114749	7867	124	5.9874	2.8984	Mrps27
chr8	87246887	87246888	6891	124	5.7963	2.7073	Nfix
chr15	58719559	58719560	5808	124	5.54963	2.46063	Rnf139
chr2	32011376	32011377	5497	124	5.47023	2.38123	Prrc2b
chrX	122844786	122844787	5304	124	5.41867	2.32967	4932411N23Rik
chr8	112232008	112232009	4824	124	5.28182	2.19282	Zfp821
chr5	144245997	144245998	4467	124	5.17089	2.08189	Daglb
chr4	144784929	144784930	4250	124	5.09905	2.01005	Vps13d
chr5	64762679	64762680	4153	124	5.06574	1.97674	Tbc1d1
chr5	105735299	105735300	8781	125	6.13439	3.04539	Gbp6
chr11	102080318	102080319	5538	125	5.46937	2.38037	Hdac5
chr2	127742968	127742969	4837	125	5.27411	2.18511	Acoxl
chr16	84713522	84713523	4691	125	5.2299	2.1409	Mir155
chr2	157030370	157030371	4301	125	5.10467	2.01567	Rbl1
chr4	123427711	123427712	3896	125	4.96199	1.87299	Akirin1	+
chr5	123844590	123844591	3719	125	4.89491	1.80591	Mlxip
chr16	89974824	89974825	9021	126	6.16179	3.07279	Tiam1	+
chr5	136625278	136625279	7714	126	5.93598	2.84698	Orai2
chr10	66667858	66667859	6013	126	5.57659	2.48759	Jmjd1c
chr3	36512387	36512388	4827	126	5.25963	2.17063	Bbs7
chr2	28362825	28362826	4228	126	5.06848	1.97948	Gbgt1
chr7	147266862	147266863	14290	127	6.81403	3.72503	Caly
chr2	78961300	78961301	7101	127	5.80512	2.71612	Itga4
chr11	21091972	21091973	6757	127	5.73348	2.64448	Peli1
chr9	61596913	61596914	6493	127	5.67598	2.58698	Rplp1
chr11	87492685	87492686	5211	127	5.35866	2.26966	Rnf43	+
chr9	20972356	20972357	5208	127	5.35783	2.26883	Pde4a
chr4	150425463	150425464	4426	127	5.1231	2.0341	Vamp3
chr7	91830279	91830280	4308	127	5.08412	1.99512	Zfand6
chr2	9499766	9499767	3759	127	4.88745	1.79845	Gata3
chr15	76447834	76447835	9359	128	6.19214	3.10314	Slc39a4
chr4	107346829	107346830	6086	128	5.57128	2.48228	Dmrtb1
chr10	95478358	95478359	5807	128	5.50358	2.41458	Eea1	+	+
chr12	101769235	101769236	5803	128	5.50258	2.41358	Ttc7b
chr14	22359135	22359136	4915	128	5.26298	2.17398	Kat6b
chr10	83181761	83181762	4213	128	5.04063	1.95163	1500009L16Rik
chr3	96651737	96651738	4196	128	5.0348	1.9458	Pdzk1	+
chr14	21522118	21522119	4022	128	4.9737	1.8847	6230400D17Rik
chr2	25353588	25353589	7081	129	5.77851	2.68951	C8g
chr3	153560390	153560391	6001	129	5.53976	2.45076	Msh4
chr1	87944956	87944957	4712	129	5.1909	2.1019	2810459M11Rik
chr14	33597683	33597684	4599	129	5.15588	2.06688	1810011H11Rik
chr6	103423469	103423470	4382	129	5.08615	1.99715	Chl1
chr2	149109231	149109232	3941	129	4.93312	1.84412	Cst10
chr11	79902847	79902848	3914	129	4.9232	1.8342	Atad5
chr7	148167838	148167839	8188	130	5.97693	2.88793	Ifitm1
chr2	152170299	152170300	7680	130	5.88452	2.79552	Trib3
chr18	81606076	81606077	6834	130	5.71615	2.62715	Sall3
chr13	113891248	113891249	6334	130	5.60653	2.51753	Gzma
chr2	31666123	31666124	5058	130	5.28198	2.19298	Qrfp
chr16	32277667	32277668	3876	130	4.89799	1.80899	Rnf168
chr4	132819249	132819250	3819	130	4.87661	1.78761	Sytl1
chr2	121115401	121115402	16672	131	6.99172	3.90272	Map1a
chr9	124015177	124015178	10983	131	6.38956	3.30056	Ccr2	+	+
chr17	53789648	53789649	8445	131	6.01046	2.92146	Kat2b
chr9	77758275	77758276	5984	131	5.51347	2.42447	Elovl5
chr11	22771933	22771934	5002	131	5.25487	2.16587	B3gnt2
chr4	44119671	44119672	4543	131	5.11601	2.02701	Gm12504
chrX	70964144	70964145	4301	131	5.03703	1.94803	Abcd1
chr4	147883827	147883828	4137	131	4.98095	1.89195	Mtor
chr12	74734069	74734070	3925	131	4.90505	1.81605	Prkch	+	+
chr3	89074393	89074394	3732	131	4.83231	1.74331	Slc50a1
chr5	33863657	33863658	6796	132	5.68608	2.59708	Fam53a
chr17	80511980	80511981	6242	132	5.5634	2.4744	Galm	+
chr1	173558124	173558125	5564	132	5.39751	2.30851	Slamf7
chr15	76437999	76438000	5117	132	5.27669	2.18769	Cpsf1
chr8	127573962	127573963	4166	132	4.98005	1.89105	Disc1
chr10	59740531	59740532	4010	132	4.92499	1.83599	Psap
chr12	33868215	33868216	3846	132	4.86475	1.77575	Atxn7l1	+
chr10	98816715	98816716	3837	132	4.86137	1.77237	Dusp6
chr2	166476181	166476182	3816	132	4.85345	1.76445	Prex1
chr6	143027800	143027801	3815	132	4.85307	1.76407	C2cd5
chr7	99612135	99612136	3761	132	4.83251	1.74351	Dlg2
chr2	153117068	153117069	10180	133	6.25817	3.16917	Kif3b
chr10	79457685	79457686	6998	133	5.71744	2.62844	Cnn2
chr17	45030764	45030765	4781	133	5.16781	2.07881	Supt3
chr16	59469880	59469881	14030	134	6.71014	3.62114	1700022E09Rik
chr5	37637993	37637994	9087	134	6.0835	2.9945	Crmp1
chr15	36544670	36544671	5424	134	5.33905	2.25005	Pabpc1
chr14	119072885	119072886	5033	134	5.23111	2.14211	Abcc4
chr11	120092902	120092903	4863	134	5.18154	2.09254	Bahcc1
chr17	46689867	46689868	4288	134	5	1.911	Srf
chr1	167740929	167740930	4246	134	4.9858	1.8968	Cd247
chr14	20806387	20806388	10610	135	6.29632	3.20732	Gng2	+	+
chr6	83106373	83106374	8306	135	5.94312	2.85412	Wdr54
chr9	106105728	106105729	4390	135	5.02319	1.93419	Twf2
chr12	113832425	113832426	4196	135	4.95798	1.86898	Inf2
chr13	23844135	23844136	4123	135	4.93266	1.84366	Hist1h3b
chr13	99087267	99087268	3860	135	4.83757	1.74857	Btf3
chr11	96786335	96786336	3767	135	4.80238	1.71338	Prr15l
chr2	69485293	69485294	9658	136	6.15005	3.06105	Bbs5
chr8	86292627	86292628	7310	136	5.74819	2.65919	Cd97
chr8	86297572	86297573	6943	136	5.67388	2.58488	Cd97
chr4	128639839	128639840	6619	136	5.60493	2.51593	Adc
chr13	91600759	91600760	6617	136	5.6045	2.5155	Ssbp2
chr11	100575202	100575203	6365	136	5.54848	2.45948	Hspb9
chr2	11464003	11464004	5564	136	5.35444	2.26544	Pfkfb3
chr5	107714758	107714759	4974	136	5.19273	2.10373	Tgfbr3
chr6	31811414	31811415	4940	136	5.18283	2.09383	1700012A03Rik
chr4	134067022	134067023	4848	136	5.15571	2.06671	Clhc1
chr10	17709188	17709189	4515	136	5.05305	1.96405	Abracl
chr4	144811495	144811496	4345	136	4.99768	1.90868	Tnfrsf1b
chr2	80419698	80419699	3917	136	4.84807	1.75907	Nckap1	+	+
chr11	87285106	87285107	3872	136	4.8314	1.7424	Tex14
chr2	113669861	113669862	6111	137	5.47916	2.39016	Scg5
chr1	140933065	140933066	6052	137	5.46516	2.37616	Dennd1b
chr1	80406466	80406467	5536	137	5.3366	2.2476	1700016L21Rik
chr1	129878953	129878954	5433	137	5.3095	2.2205	Zranb3
chr11	120925544	120925545	4856	137	5.14752	2.05852	Sectm1b
chr11	100216860	100216861	4163	137	4.92538	1.83638	Hap1	+
chr5	141085740	141085741	10367	138	6.23119	3.14219	Lfng
chr18	39168712	39168713	7944	138	5.84713	2.75813	Arhgap26
chr13	21826905	21826906	6960	138	5.65635	2.56735	Hist1h4j	+
chr9	66464829	66464830	5014	138	5.18322	2.09422	Usp3
chr2	142888846	142888847	4719	138	5.09574	2.00674	Snrpb2
chr2	180178653	180178654	4266	138	4.95014	1.86114	Slco4a1
chr19	5094510	5094511	14173	139	6.67192	3.58292	Cnih2
chr3	135382345	135382346	4837	139	5.12096	2.03196	Nfkb1
chr12	74952186	74952187	4713	139	5.08349	1.99449	Hif1a	+	+
chr5	139840683	139840684	4686	139	5.0752	1.9862	3110082I17Rik	+
chr2	24588935	24588936	4510	139	5.01997	1.93097	Cacna1b
chr18	65851258	65851259	4161	139	4.90377	1.81477	Zfp532
chr7	54101417	54101418	3891	139	4.80698	1.71798	Ldha
chr5	28569137	28569138	11239	140	6.32694	3.23794	Cnpy1
chr6	115544727	115544728	8539	140	5.93057	2.84157	2510049J12Rik
chr10	8251657	8251658	8049	140	5.84531	2.75631	Ust
chr17	83856827	83856828	5658	140	5.33679	2.24779	Eml4
chr5	31357887	31357888	4560	140	5.02554	1.93654	Cad
chr8	119447526	119447527	3986	140	4.83144	1.74244	Cenpn
chr8	73335429	73335430	18129	141	7.00646	3.91746	Il12rb1	+
chr3	30864840	30864841	13545	141	6.58592	3.49692	Phc3
chr4	149643563	149643564	6065	141	5.42674	2.33774	Rere
chr13	44184333	44184334	5534	141	5.29456	2.20556	Gm5083
chr4	74913206	74913207	4394	141	4.96177	1.87277	3110001D03Rik
chr2	166295288	166295289	4196	141	4.89525	1.80625	5031425F14Rik
chr15	80150406	80150407	3941	141	4.80479	1.71579	Cacna1i
chr11	68278753	68278754	3907	141	4.79229	1.70329	Pik3r5
chr19	10057153	10057154	5578	142	5.29579	2.20679	Fth1
chr4	133284321	133284322	5024	142	5.14487	2.05587	Arid1a
chr15	103099523	103099524	4993	142	5.13594	2.04694	Copz1
chr8	81810558	81810559	4834	142	5.08925	2.00025	Mmaa
chr1	84403681	84403682	4455	142	4.97146	1.88246	Dner
chr11	49791861	49791862	4189	142	4.88264	1.79364	Rasgef1c	+
chr2	132514411	132514412	9211	143	6.00927	2.92027	1110034G24Rik
chr12	72041970	72041971	6644	143	5.53797	2.44897	Actr10
chr2	68272917	68272918	5955	143	5.38001	2.29101	Stk39
chr1	74248223	74248224	5737	143	5.32621	2.23721	Cxcr1
chr16	8823929	8823930	4813	143	5.07285	1.98385	1810013L24Rik
chr3	136219669	136219670	4688	143	5.03489	1.94589	1700030L20Rik
chr11	50046605	50046606	4168	143	4.86527	1.77627	Mgat4b
chr8	72509273	72509274	4155	143	4.86076	1.77176	Gatad2a
chr9	106073020	106073021	4095	143	4.83978	1.75078	Wdr82
chr1	58449767	58449768	4036	143	4.81884	1.72984	Bzw1
chr14	75720288	75720289	3960	143	4.79141	1.70241	Zc3h13
chr15	82953223	82953224	10559	144	6.19626	3.10726	Rrp7a	+
chr4	87716951	87716952	6379	144	5.46919	2.38019	Focad
chr16	18460265	18460266	5824	144	5.33787	2.24887	Txnrd2
chr6	98942831	98942832	5109	144	5.1489	2.0599	Foxp1
chr19	8845594	8845595	4484	144	4.96065	1.87165	Tmem223
chr3	104584771	104584772	4418	144	4.93925	1.85025	Ppm1j
chr14	58042844	58042845	4379	144	4.92646	1.83746	Ift88
chr9	94521478	94521479	4057	144	4.81627	1.72727	Slc9a9
chr4	151560806	151560807	9783	145	6.07615	2.98715	Acot7	+	+
chr5	149740694	149740695	7522	145	5.69699	2.60799	Katnal1
chr10	77597847	77597848	5337	145	5.2019	2.1129	D10Jhu81e
chr16	4075075	4075076	5095	145	5.13496	2.04596	Trap1
chr2	60577600	60577601	4685	145	5.01392	1.92492	Rbms1
chr5	30400032	30400033	4432	145	4.93383	1.84483	Tyms
chr5	77813229	77813230	4354	145	4.90822	1.81922	Igfbp7
chr17	12848795	12848796	4285	145	4.88517	1.79617	Slc22a1
chr16	46107721	46107722	4106	145	4.82361	1.73461	Cd96
chr11	59922167	59922168	4068	145	4.81019	1.72119	Rai1
chr15	5468007	5468008	3962	145	4.7721	1.6831	5430437J10Rik	+	+
chrX	98929378	98929379	3805	145	4.71377	1.62477	Cxcr3	+	+
chr11	109620104	109620105	8878	146	5.92619	2.83719	1700012B07Rik
chr4	108775390	108775391	8194	146	5.81053	2.72153	Osbpl9
chr15	97351068	97351069	7124	146	5.60865	2.51965	Pced1b
chr13	54283743	54283744	6559	146	5.48944	2.40044	Hrh2
chr1	158338314	158338315	6205	146	5.40939	2.32039	Soat1
chr4	102370770	102370771	5257	146	5.1702	2.0812	Sgip1
chr6	51542440	51542441	4916	146	5.07344	1.98444	Snx10
chr3	95462682	95462683	4616	146	4.9826	1.8936	Mcl1
chr8	114094591	114094592	4250	146	4.86342	1.77442	Znrf1
chr11	62270013	62270014	4187	146	4.84188	1.75288	Ncor1
chr18	4333941	4333942	4085	146	4.8063	1.7173	Map3k8
chr2	168382096	168382097	4027	146	4.78567	1.69667	Nfatc2
chr5	125819967	125819968	3891	146	4.7361	1.6471	Scarb1
chr4	43973365	43973366	6449	147	5.45519	2.36619	Glipr2
chr10	51173557	51173558	5826	147	5.30862	2.21962	Gp49a
chr5	118498652	118498653	5540	147	5.236	2.147	Tesc
chr2	17601577	17601578	4777	147	5.02222	1.93322	Nebl
chr12	87423464	87423465	4335	147	4.88214	1.79314	Ift43
chr16	96212722	96212723	4277	147	4.86271	1.77371	Psmg1
chr2	129627211	129627212	3953	147	4.74906	1.66006	Stk35
chr15	54922088	54922089	3931	147	4.74101	1.65201	Dscc1
chr11	116442972	116442973	10213	148	6.10867	3.01967	Ube2o
chr1	140516955	140516956	6343	148	5.4215	2.3325	Nek7
chr1	87546612	87546613	5250	148	5.14865	2.05965	Sp100
chr4	149022367	149022368	5150	148	5.1209	2.0319	Clstn1
chr17	46966055	46966056	4905	148	5.05058	1.96158	Gltscr1l
chr3	88986700	88986701	4836	148	5.03015	1.94115	Scamp3
chr9	50278348	50278349	4660	148	4.97666	1.88766	2310014F07Rik
chr12	71179976	71179977	4542	148	4.93966	1.85066	Nin
chr5	121834099	121834100	4344	148	4.87536	1.78636	Trafd1
chr4	109433237	109433238	4124	148	4.80038	1.71138	Faf1
chr13	22112876	22112877	3954	148	4.73964	1.65064	Prss16
chr15	100517584	100517585	3938	148	4.73379	1.64479	Cela1
chr11	98349213	98349214	3837	148	4.69631	1.60731	Ikzf3
chr11	70375939	70375940	7187	149	5.59201	2.50301	Mink1
chr12	101874669	101874670	7173	149	5.58919	2.50019	Rps6ka5
chr11	118841900	118841901	6693	149	5.48927	2.40027	Enpp7
chr8	108531276	108531277	5749	149	5.26993	2.18093	Ddx28	+
chr19	11518067	11518068	5626	149	5.23873	2.14973	Ms4a4b
chr7	132698149	132698150	5444	149	5.19128	2.10228	Il4ra
chr18	21168082	21168083	5414	149	5.18331	2.09431	Rnf138
chr2	80525032	80525033	4956	149	5.05579	1.96679	Nup35
chr18	31769633	31769634	4772	149	5.00121	1.91221	Slc25a46
chr14	119264295	119264296	4033	149	4.75847	1.66947	Cldn10
chr10	98304674	98304675	3994	149	4.74445	1.65545	Atp2b1	+
chr11	60024143	60024144	3953	149	4.72956	1.64056	Srebf1
chr11	98986519	98986520	3913	149	4.71489	1.62589	Ccr7
chr7	83026232	83026233	3912	149	4.71452	1.62552	Klhl25
chr7	147560398	147560399	6900	150	5.52356	2.43456	Olfr530
chr2	130110152	130110153	6114	150	5.34908	2.26008	Idh3b
chr17	44258542	44258543	5160	150	5.10434	2.01534	Enpp4
chr13	41019432	41019433	4614	150	4.94298	1.85398	Gcnt2
chr9	43851949	43851950	4044	150	4.75275	1.66375	Thy1
chr3	52601895	52601896	3893	150	4.69785	1.60885	Gm2447	+
chr2	166456123	166456124	13142	151	6.44349	3.35449	Prex1
chr11	120319452	120319453	8618	151	5.83473	2.74573	Ccdc137	+	+
chr10	39206500	39206501	4713	151	4.96403	1.87503	Fyn	+	+
chr4	131900781	131900782	4688	151	4.95635	1.86735	Rcc1	+
chr16	32345707	32345708	4302	151	4.83239	1.74339	Ubxn7
chr17	81442638	81442639	4052	151	4.74601	1.65701	Thumpd2
chr9	116193095	116193096	3953	151	4.71033	1.62133	Tgfbr2
chr15	78079116	78079117	3913	151	4.69565	1.60665	Ncf4
chr16	75984276	75984277	3902	151	4.69159	1.60259	Samsn1	+
chr13	96744255	96744256	6655	152	5.4523	2.3633	Sv2c
chr7	107095008	107095009	5858	152	5.26826	2.17926	Rnf169
chr17	28625423	28625424	5423	152	5.15695	2.06795	Fkbp5
chr15	85484469	85484470	4905	152	5.01211	1.92311	Mirlet7c-2
chr19	6390149	6390150	4551	152	4.90404	1.81504	Pygm
chr12	77942322	77942323	3943	152	4.69715	1.60815	Fntb
chr15	78726780	78726781	25111	153	7.35864	4.26964	Gga1
chr18	34943261	34943262	10260	153	6.06736	2.97836	Kdm3b
chr14	79087742	79087743	8584	153	5.81005	2.72105	Dgkh	+
chr19	11521897	11521898	8027	153	5.71326	2.62426	Ms4a4b
chr19	33073460	33073461	7396	153	5.59514	2.50614	Rnls
chr8	124988372	124988373	7079	153	5.53194	2.44294	Rnf166
chr12	101113026	101113027	6031	153	5.30079	2.21179	Efcab11
chr16	78532485	78532486	5554	153	5.18192	2.09292	D16Ertd472e
chr5	92243663	92243664	4844	153	4.9846	1.8956	1700063O14Rik
chr2	158000965	158000966	4724	153	4.94841	1.85941	D630003M21Rik
chr1	124253790	124253791	4242	153	4.79314	1.70414	Ddx18
chr5	64688575	64688576	3949	153	4.68988	1.60088	Tbc1d1
chr6	125045994	125045995	11825	154	6.26277	3.17377	Chd4
chr6	113481698	113481699	10600	154	6.10499	3.01599	Fancd2
chr17	28660019	28660020	8348	154	5.76043	2.67143	Armc12
chr4	128737406	128737407	7473	154	5.60069	2.51169	Rnf19b
chr14	66424747	66424748	7012	154	5.50882	2.41982	Pbk
chr18	70727771	70727772	6674	154	5.43755	2.34855	Mbd2
chr14	28164451	28164452	5235	154	5.08719	1.99819	Arhgef3
chr8	124961993	124961994	5188	154	5.07418	1.98518	Mvd
chr1	53966262	53966263	4155	154	4.75385	1.66485	Hecw2
chr13	51832199	51832200	4133	154	4.74619	1.65719	Sema4d
chr17	24481882	24481883	7880	155	5.66786	2.57886	Abca17
chr11	70223576	70223577	6301	155	5.34524	2.25624	Pelp1
chr12	114197833	114197834	6282	155	5.34088	2.25188	Brf1
chr4	43979189	43979190	5619	155	5.17997	2.09097	Glipr2
chr10	81000361	81000362	5251	155	5.08225	1.99325	Gna11
chr2	92042619	92042620	5003	155	5.01245	1.92345	Phf21a
chr9	117950106	117950107	4529	155	4.86885	1.77985	Azi2
chr4	33314324	33314325	4059	155	4.71078	1.62178	Srsf12
chr3	89031384	89031385	11006	156	6.1406	3.0516	Mir92b
chr4	151820555	151820556	9719	156	5.96119	2.87219	Kcnab2
chr11	88829721	88829722	7016	156	5.49103	2.40203	Gm15698
chr6	47571282	47571283	6278	156	5.33069	2.24169	Ezh2	+
chr19	10630243	10630244	6134	156	5.29721	2.20821	Tmem216
chr8	112387477	112387478	5185	156	5.05473	1.96573	Ap1g1
chr2	29820759	29820760	4438	156	4.83029	1.74129	Sptan1
chr3	103577112	103577113	4322	156	4.79208	1.70308	Hipk1	+
chr3	33743253	33743254	4019	156	4.68722	1.59822	Ccdc39
chr1	87858985	87858986	9571	157	5.92983	2.84083	Gpr55
chr4	63365472	63365473	8166	157	5.70079	2.61179	Tnfsf15
chr7	52325197	52325198	7552	157	5.58802	2.49902	Nosip
chr5	77646951	77646952	7540	157	5.58573	2.49673	Spink2
chr15	101904485	101904486	5979	157	5.25107	2.16207	Eif4b
chr7	112543951	112543952	5110	157	5.02449	1.93549	Fam160a2
chr17	88523273	88523274	4490	157	4.83788	1.74888	Gm4832
chr3	104270541	104270542	4359	157	4.79516	1.70616	Lrig2	+
chr5	105944732	105944733	11065	158	6.12994	3.04094	Lrrc8c
chr4	59015887	59015888	6088	158	5.26797	2.17897	Dnajc25
chr10	7512711	7512712	6033	158	5.25488	2.16588	Ppil4
chr17	24263911	24263912	5474	158	5.1146	2.0256	Pdpk1
chr19	11130277	11130278	5017	158	4.98883	1.89983	AW112010
chr5	3355964	3355965	4551	158	4.84819	1.75919	Cdk6
chr16	52470535	52470536	4120	158	4.70465	1.61565	Alcam	+	+
chr19	4475745	4475746	8095	159	5.66993	2.58093	Syt12
chr3	9916936	9916937	7237	159	5.50829	2.41929	Pag1
chr16	18075578	18075579	6190	159	5.28284	2.19384	Prodh
chr1	108466242	108466243	4721	159	4.89199	1.80299	Bcl2
chr13	55736432	55736433	4670	159	4.87632	1.78732	Ddx46
chr17	33700889	33700890	4485	159	4.81801	1.72901	Myo1f
chr9	55937676	55937677	4399	159	4.79008	1.70108	Pstpip1
chr12	117218873	117218874	4347	159	4.77292	1.68392	Zfp386
chr8	122099231	122099232	5275	160	5.04303	1.95403	Dnaaf1	+
chr14	52786521	52786522	4125	160	4.68825	1.59925	Supt16
chr19	9119041	9119042	6841	161	5.40907	2.32007	Ahnak	+
chr9	31062486	31062487	5788	161	5.16793	2.07893	Mir3471-1
chr3	106769351	106769352	4691	161	4.86476	1.77576	Kcna3
chr15	79101079	79101080	4629	161	4.84557	1.75657	Baiap2l2	+
chr9	11579206	11579207	4510	161	4.80799	1.71899	Cntn5
chr1	88412739	88412740	4453	161	4.78965	1.70065	Ptma
chr2	166888867	166888868	4243	161	4.71995	1.63095	1500012F01Rik
chr2	70690380	70690381	4160	161	4.69145	1.60245	Tlk1
chr8	97544515	97544516	5868	162	5.1788	2.0898	Gpr97
chr7	87350063	87350064	5363	162	5.04897	1.95997	Sema4b
[truncated: 886 more rows]

## Sheet: Legend
We identified a subset of 2882 primed memory T cell-specific DNase I Hypersentive Sites (pDHSs) in the mouse genome which were also detected as DHSs in T blast cells. After normalisation of the data sets, these pDHSs were at least 3-fold stronger in memory T cells than in naive T cells and have an average read count of 7792. This subset of 2882 pDHSs excludes minor peaks with less than 3700 reads.
