# Supplementary material for: Inducible chromatin priming is associated with the establishment of immunological memory in T cells
Source: EMBO J. 2016 Jan 21;35(5):515–35. doi: 10.15252/embj.201592534 (PMC4772849; doi:10.15252/embj.201592534)
Supplement: Supplementary file 4 — Dataset EV2 [file EMBJ-35-515-s004.xlsx]

## Sheet: 1895 induced genes
Dataset EV2: 1895 TM-specific inducible genes
1895 TM specific inducible genes
Gene	Average log2 expression values						Change in average log2 expression
	TN	TN	TB	TB	TM	TM	TN	TB	TM
	0	120	0	120	0	120
Il5	5.4295	5.70817	6.5183	10.0362	5.51066	13.2991	0.278663	3.51789	7.78843
Il3	6.73451	7.70544	7.03173	17.5543	6.48313	14.1233	0.97093	10.5225	7.64016
Il22	6.39448	7.15509	6.36637	9.66636	6.31532	12.1863	0.760609	3.29999	5.87102
Scg2	5.23596	5.88099	5.13488	5.62233	5.79258	11.3769	0.645032	0.487441	5.58432
Bdh2	6.77696	7.45789	6.49404	10.4467	7.11304	12.2931	0.680923	3.95265	5.18004
Angptl2	4.76807	5.33017	5.21153	5.51303	6.04473	11.1186	0.562098	0.301496	5.07385
Cxcl3	4.64129	5.10249	4.50869	6.62531	4.62277	9.64226	0.461202	2.11662	5.01949
Bcat1	6.25096	7.09258	7.81293	10.624	6.421	11.3707	0.841624	2.81109	4.9497
Xist	4.98011	5.39937	5.31963	5.01573	5.543	10.4415	0.419257	-0.303901	4.89851
Havcr2	6.75528	7.23642	6.56085	11.3104	6.95603	11.6055	0.481145	4.74959	4.64946
Slc13a3	5.26577	4.99435	5.01818	8.42074	5.31729	9.94358	-0.271416	3.40256	4.62629
Olr1	4.6988	4.91369	5.32318	9.79456	4.66833	9.28368	0.214895	4.47138	4.61536
Tnfsf8	10.4522	10.9869	10.6743	15.504	11.5223	16.129	0.534703	4.82972	4.60671
1810009J06Rik	5.45669	6.10546	5.84385	10.1209	6.79105	11.3471	0.648773	4.27707	4.55602
Insm1	6.042	5.87333	6.45632	9.36401	6.33435	10.8109	-0.168667	2.90769	4.47659
Arg1	5.37856	5.91081	5.50234	4.8139	5.6243	10.0367	0.532252	-0.688431	4.41241
Kif15	5.60281	6.29982	10.6762	10.8755	6.89422	11.1546	0.697011	0.199309	4.26035
Itgb8	5.21918	5.66256	4.92921	5.17441	6.06781	10.326	0.443382	0.245197	4.25816
Xirp1	5.83941	6.02838	5.55184	9.70713	5.67379	9.82689	0.188965	4.15529	4.1531
Sphk1	7.09061	7.72161	6.73258	12.2446	7.19993	11.3277	0.631006	5.51207	4.12772
Nts	6.30464	5.83089	6.81537	10.2676	5.76325	9.8552	-0.473743	3.45226	4.09195
Gcg	5.66317	5.58794	5.15402	5.31863	5.89705	9.86564	-0.075224	0.164614	3.96859
Zswim4	7.95124	8.26951	6.50876	9.76477	7.18642	11.1178	0.318268	3.25602	3.93137
Gm2464	5.09437	5.17283	5.17892	5.43591	5.34295	9.25505	0.0784605	0.256993	3.91209
4933407O12Rik	7.49671	8.40217	7.77583	9.75629	7.56595	11.4725	0.905456	1.98046	3.90654
Alcam	6.45852	7.40245	8.34114	9.86421	7.70063	11.6049	0.943931	1.52306	3.90422
Gm13889	6.24931	7.19361	7.34356	9.28715	6.50708	10.3475	0.944301	1.94359	3.84047
Lpcat2b	6.02229	6.72328	5.85253	8.64655	5.43	9.25544	0.700989	2.79402	3.82544
4930506M07Rik	7.92698	7.56695	8.01881	8.50413	7.81214	11.621	-0.360028	0.48532	3.80886
Penk	8.87207	9.61477	10.1608	12.6669	11.5652	15.3135	0.7427	2.5061	3.74827
Itgav	7.82053	8.38351	7.67292	9.853	8.44453	12.1715	0.56298	2.18008	3.72699
Casp3	8.65974	7.75279	9.40019	10.1462	6.55085	10.2747	-0.906942	0.746015	3.72384
Mst1r	4.94302	5.85317	5.19522	11.9364	5.21136	8.90986	0.910152	6.74114	3.6985
Farp1	6.19889	6.5916	8.06044	8.95446	7.59854	11.2569	0.392715	0.89402	3.65833
Rorc	6.34936	5.70304	5.31253	6.76417	6.8557	10.495	-0.646325	1.45164	3.63927
Crybg3	7.41954	6.84089	8.72255	8.8697	7.60351	11.2142	-0.578652	0.14715	3.61066
Ankrd28	9.27716	9.31422	9.25945	10.9279	9.27078	12.8767	0.0370576	1.66844	3.60596
Mpzl2	5.94809	6.79424	7.16264	10.8316	6.99124	10.5844	0.84615	3.669	3.59317
LOC553096	7.53089	7.66161	7.80472	8.44064	7.68769	11.2571	0.130722	0.635923	3.56945
Nfat5	8.50256	8.4596	7.24038	9.01107	8.05547	11.5939	-0.0429646	1.77069	3.53844
Wisp1	5.76392	6.05006	6.09266	7.89707	7.89715	11.4216	0.28614	1.80442	3.52446
Il31	5.30526	5.56109	6.03464	16.276	5.09926	8.61521	0.255835	10.2414	3.51596
Trpm6	5.69458	5.86379	6.69806	9.72754	7.41785	10.9175	0.169216	3.02948	3.49963
Gm5907	5.62212	6.53771	5.94072	12.9044	5.81206	9.30842	0.915581	6.96366	3.49635
Ifih1	7.26676	7.82652	7.16293	9.61816	7.91429	11.3988	0.559761	2.45523	3.48452
Zfp703	12.1899	12.4479	11.2322	14.3145	12.6313	16.1099	0.258018	3.08225	3.47865
Il4	11.98	12.8393	10.4451	17.0336	12.468	15.9324	0.859246	6.58847	3.46436
Cpd	5.81759	6.45405	6.72715	7.10105	6.54772	9.97692	0.636458	0.373904	3.4292
Mdfic	8.24082	9.03955	10.552	12.8911	9.99777	13.4164	0.798734	2.33915	3.4186
Esm1	6.43904	6.61206	7.54546	9.91715	8.36354	11.7784	0.17302	2.37169	3.41484
Twsg1	10.2587	10.3222	8.80696	9.87356	9.74389	13.0951	0.0634356	1.0666	3.35119
Eea1	8.73802	9.21478	8.00598	11.372	10.3195	13.6689	0.476758	3.36602	3.3494
Sec14l1	6.08336	7.07795	7.06346	8.3267	6.95641	10.2935	0.99459	1.26324	3.33712
Prelid2	7.43181	7.78357	11.1922	11.9897	9.39617	12.7311	0.351765	0.797515	3.33496
Rph3a	7.71824	7.82737	6.40522	8.347	6.61503	9.90605	0.109126	1.94177	3.29101
Slc37a2	5.98011	6.51127	6.27133	7.45315	5.99466	9.28394	0.531161	1.18182	3.28929
Gcnt1	6.68997	6.95704	6.68675	7.33566	7.21886	10.4764	0.267072	0.648913	3.25749
Rbpj	9.83475	9.40599	9.92144	11.1891	8.88005	12.1362	-0.428758	1.26764	3.25615
H2-Q5	13.7338	14.2723	12.379	13.5553	12.203	15.4188	0.538528	1.17627	3.21574
Hlx	9.34528	8.4731	6.84697	8.33636	6.75975	9.95648	-0.872188	1.48939	3.19674
Il23r	5.39622	5.87233	5.14822	5.01663	7.08799	10.274	0.476108	-0.131587	3.18604
Klhl1	8.50719	7.90237	6.70018	7.4695	6.89524	10.0801	-0.604818	0.769328	3.18486
Opn3	5.35775	5.41612	6.6552	5.89726	5.07059	8.25296	0.0583711	-0.75794	3.18237
Ncs1	5.47154	6.03366	6.67214	8.47055	6.04137	9.21343	0.562119	1.79841	3.17206
Tmem38b	5.82985	6.1614	6.27668	8.13164	6.75041	9.91594	0.331551	1.85496	3.16553
Ccdc50	7.38976	7.6907	8.29143	9.46327	7.86525	11.0013	0.300937	1.17184	3.13608
Cdhr2	13.2172	12.0545	9.33284	11.1861	10.2499	13.3816	-1.16267	1.8533	3.1317
Rnf128	8.05745	7.83458	8.8528	9.42068	9.51919	12.6136	-0.222872	0.567877	3.09445
Gls2	7.47429	7.28533	7.72761	9.81288	8.74943	11.839	-0.188959	2.08527	3.0896
Furin	11.5257	11.988	10.2593	14.937	11.5247	14.6094	0.462269	4.67771	3.08468
Prkag3	7.26044	6.97185	5.99267	6.7285	5.8671	8.95014	-0.28859	0.735835	3.08304
Ikzf2	9.40494	8.32675	6.96825	6.51807	9.96988	13.0518	-1.07818	-0.450189	3.08188
Ubash3b	9.81284	10.0176	9.11841	11.248	10.091	13.1635	0.204781	2.12962	3.07253
Lancl3	5.05742	5.91581	5.64141	6.66788	5.60477	8.66993	0.858396	1.02647	3.06515
Hspa4l	11.1472	11.3483	9.15625	11.8528	10.5889	13.6488	0.20103	2.69652	3.05988
Ecel1	5.59427	5.63353	5.41102	5.74235	7.35304	10.4127	0.0392589	0.33133	3.05967
Perp	7.08389	7.42099	8.24943	9.64977	8.29688	11.3241	0.337095	1.40033	3.02717
Lpar3	4.69961	4.88322	4.77326	5.22564	5.02672	8.05234	0.183615	0.452378	3.02562
6720473M08Rik	6.51799	6.59969	4.87011	8.58533	6.75497	9.76277	0.0816961	3.71522	3.0078
Socs2	5.8421	6.37683	10.5399	10.0697	7.03053	10.0299	0.534733	-0.470151	2.99942
Gm10204	7.82406	8.13304	7.02044	8.4497	6.80326	9.79933	0.308979	1.42926	2.99607
Tet2	10.1667	10.7912	8.93901	11.5859	10.3758	13.3702	0.624498	2.64687	2.99442
Il9	8.12013	5.47592	6.00291	8.45095	6.15273	9.14431	-2.6442	2.44804	2.99158
Nrgn	10.1985	8.61089	8.4164	9.22631	7.48623	10.46	-1.5876	0.809908	2.97373
Spp1	6.03768	6.74627	6.53932	8.88536	7.29686	10.26	0.708591	2.34604	2.96315
Timp1	5.59251	6.39214	6.31952	11.9397	5.93141	8.86869	0.799632	5.62018	2.93729
Trps1	9.43764	8.99506	7.51225	8.15947	9.5044	12.4404	-0.44258	0.647216	2.93603
Utf1	8.49138	9.40988	7.50279	11.0117	7.73277	10.6684	0.918498	3.50894	2.9356
Rab11fip1	6.40322	6.37653	6.61284	7.33336	6.05951	8.98428	-0.0266882	0.720515	2.92477
Creb3l2	7.41788	7.55302	6.92396	9.73423	9.03537	11.954	0.135142	2.81027	2.91866
Nog	11.9316	10.3966	9.30918	10.2555	8.2147	11.1	-1.53493	0.946278	2.88532
Fes	7.88558	8.44176	8.20971	11.5207	8.61339	11.4899	0.556178	3.31096	2.87654
Chd1	9.97939	9.13083	8.38416	10.1555	8.58009	11.4529	-0.848561	1.7713	2.87284
Pif1	11.421	11.215	10.0991	12.2233	10.4832	13.3465	-0.205992	2.1242	2.86326
Bmpr2	8.13201	7.59006	7.58656	6.71069	7.52189	10.3638	-0.54195	-0.875871	2.84187
Ubtd2	8.40236	9.21525	7.4049	9.72614	8.41113	11.2457	0.812894	2.32124	2.83459
Sstr4	9.51604	9.16332	7.45314	8.81862	7.51802	10.3389	-0.352719	1.36548	2.82089
Ptpn4	6.28582	6.26698	6.77967	8.35463	6.71782	9.52598	-0.0188372	1.57496	2.80816
Ehd4	8.883	9.30964	9.51258	11.79	8.98142	11.7884	0.426643	2.2774	2.80694
Ahr	6.65568	7.28044	6.5489	7.96801	7.34781	10.1399	0.62476	1.4191	2.79214
Fam20a	6.57309	6.97796	9.89558	8.7509	8.32288	11.1141	0.404876	-1.14468	2.7912
Phactr2	5.82991	5.81966	5.92015	6.25168	6.34083	9.11513	-0.010247	0.331528	2.77431
Krt73	10.3074	9.3032	7.82438	8.61569	7.53064	10.3009	-1.00422	0.79131	2.77026
Sgms2	5.02635	5.28627	5.79734	9.74703	5.06114	7.82092	0.259913	3.9497	2.75978
Gnl3l	7.45891	8.00301	7.75925	8.98316	7.3054	10.0544	0.544099	1.22391	2.74901
Stat4	12.9947	12.7897	12.2627	11.6833	11.0793	13.827	-0.205027	-0.579427	2.7477
F730043M19Rik	5.07598	5.72983	6.51955	6.74342	5.73139	8.47472	0.653858	0.223873	2.74332
Tiam2	6.96005	7.86044	6.22352	7.04344	6.9469	9.6883	0.900396	0.819922	2.7414
Myo10	6.55467	6.91558	6.61103	9.72299	6.14161	8.87928	0.360912	3.11196	2.73766
Hbegf	5.64538	6.61652	7.56408	13.4363	6.83752	9.57432	0.971135	5.87227	2.7368
Rps6kl1	8.83104	7.97047	6.55007	8.03515	6.49934	9.22994	-0.860578	1.48508	2.7306
D130012P04Rik	10.2613	9.817	7.76717	9.1543	8.11813	10.8341	-0.444351	1.38713	2.71601
Abhd2	7.96791	8.49855	7.37554	8.47586	7.68229	10.3981	0.530644	1.10032	2.71581
Tmem102	8.97416	8.01734	6.21254	7.39935	6.61566	9.33135	-0.95682	1.18682	2.71569
Tspan2	6.0328	6.36563	7.05664	6.97392	6.81767	9.52356	0.332832	-0.0827251	2.70589
Agpat4	10.2372	10.5566	10.5379	14.2409	10.3969	13.099	0.319391	3.703	2.70209
Mpp7	7.27115	7.7657	6.76606	6.96673	7.10475	9.8064	0.494548	0.200669	2.70164
Ppfibp1	7.28303	7.49194	8.09937	8.75814	7.87191	10.5729	0.208913	0.658768	2.70103
Tnip3	5.20408	5.92277	6.51746	9.88992	5.49593	8.19264	0.718699	3.37246	2.69671
Antxrl	7.99043	7.34485	6.82141	7.31962	5.84665	8.53508	-0.645581	0.498216	2.68843
Cobll1	6.47852	7.25909	7.92138	9.87351	7.40782	10.0877	0.780568	1.95213	2.67985
Gm10684	6.06801	6.4141	5.64152	6.55058	5.1952	7.86362	0.346091	0.909062	2.66842
Pdzk1ip1	5.89	6.3405	6.45383	10.0359	7.7301	10.3915	0.450496	3.5821	2.66141
Lingo4	6.68961	6.28927	6.13035	6.11682	7.19227	9.84726	-0.400342	-0.0135256	2.65498
Mrgprf	8.86087	7.25309	5.98559	6.63404	6.13767	8.78295	-1.60777	0.648455	2.64529
C2cd4b	7.71953	8.5393	5.56836	8.49722	10.5771	13.2199	0.819773	2.92886	2.64287
Tsen2	7.97539	8.31021	10.5216	9.94856	9.06302	11.7025	0.334823	-0.573019	2.63944
Cyp2c66	7.68089	7.42127	6.21756	7.60045	6.07775	8.71704	-0.259617	1.38289	2.6393
Atp2b4	8.19949	7.5743	7.53408	8.88438	7.47709	10.1115	-0.625196	1.3503	2.63438
Tigit	7.7488	7.8161	7.25493	7.86362	9.49216	12.1212	0.0672966	0.608688	2.62903
B930095G15Rik	4.91108	5.20268	6.20856	6.38756	5.91697	8.54366	0.2916	0.179007	2.6267
1700047G07Rik	7.29161	7.92094	6.80313	7.23305	6.71677	9.33865	0.629333	0.42992	2.62189
Actbl2	4.24614	5.19477	5.0919	4.90237	4.95412	7.56316	0.948633	-0.189532	2.60905
Scn5a	10.3757	9.93422	7.59974	9.10788	7.59512	10.2031	-0.441484	1.50813	2.60797
5430435K18Rik	4.61473	5.36557	5.02565	5.42539	4.93617	7.53439	0.750834	0.399741	2.59823
Ocstamp	8.45202	7.88362	6.60298	8.06075	6.53917	9.12731	-0.5684	1.45778	2.58814
Git2	11.9993	11.9358	9.67477	12.576	10.9939	13.5815	-0.0634531	2.90127	2.58757
Crabp2	9.78496	9.40227	7.79085	13.6385	8.1364	10.7166	-0.382683	5.84764	2.58019
Prnp	9.83212	10.0621	10.241	11.6934	8.98102	11.5551	0.229994	1.4524	2.57405
Rs5-8s1	15.5377	11.6262	10.5185	11.0271	10.9913	13.5619	-3.91145	0.508616	2.57063
A930001C03Rik	10.1433	9.17297	7.66182	8.39629	8.03979	10.6093	-0.970292	0.734473	2.56955
Cxcr3	11.1328	11.6015	13.5388	14.0529	12.723	15.2924	0.468769	0.514072	2.56941
Gulo	9.72238	7.69175	5.88463	7.73968	5.86016	8.42221	-2.03063	1.85505	2.56204
C2cd4a	6.4116	7.40926	6.48289	7.06576	8.00294	10.5624	0.997659	0.582865	2.5595
Mapre2	9.34072	8.78864	9.83364	10.628	9.61375	12.1709	-0.552077	0.794338	2.55714
2900057C01Rik	8.58255	7.89075	7.41277	6.64362	6.81689	9.374	-0.691798	-0.769148	2.55712
Emp1	10.0054	10.6697	8.91437	13.2513	11.2747	13.8176	0.66435	4.33689	2.54292
Ccr6	9.69901	8.81739	9.55685	6.76806	10.0724	12.6066	-0.881624	-2.78879	2.53422
Chn1	6.00684	5.5961	5.44969	5.66756	5.57622	8.10062	-0.410735	0.217876	2.5244
Tiam1	8.25649	9.03659	8.52928	8.93227	8.84964	11.363	0.780098	0.402988	2.51337
Ankrd2	7.33354	7.64858	6.11571	6.0043	6.55502	9.06809	0.315043	-0.111412	2.51307
Oscar	9.28852	8.93928	7.66564	8.85619	7.172	9.68435	-0.349243	1.19055	2.51235
Cflar	9.70902	10.6361	9.03898	11.1209	9.6614	12.1711	0.927108	2.08197	2.50975
Sprr2a1	4.48228	4.74029	4.74144	4.72253	4.42172	6.92458	0.258019	-0.0189174	2.50286
AI504432	7.7665	8.61729	8.65883	10.4756	7.63941	10.1355	0.850784	1.81676	2.49606
Adora2a	9.90605	10.8203	9.48483	10.9754	10.8973	13.3854	0.914253	1.49061	2.48811
Slc5a3	8.84982	8.69536	7.12815	9.50971	9.12475	11.6121	-0.154465	2.38156	2.48733
Npy	5.09834	5.31499	4.90404	4.91023	4.94822	7.43539	0.216654	0.00619014	2.48717
Kcnc4	7.63885	6.87038	5.53994	6.31576	5.75014	8.23207	-0.768473	0.775825	2.48192
Mcu	7.14134	6.48902	6.4666	6.35504	6.03941	8.52078	-0.652324	-0.111565	2.48138
Egln3	7.2311	8.16728	10.0296	12.8584	8.234	10.7135	0.936178	2.82889	2.47954
Slc7a1	13.3025	13.8988	12.3754	14.6665	12.873	15.3496	0.596378	2.29113	2.4766
Grhl1	7.98465	8.17457	6.97073	8.25438	8.89988	11.368	0.189921	1.28366	2.4681
Tnni3k	5.59356	6.19467	5.35102	6.49975	5.2032	7.66105	0.601112	1.14873	2.45786
Spats2l	9.36758	6.81293	6.90797	8.39008	6.55004	9.00438	-2.55464	1.48211	2.45434
Ptpn5	9.21715	9.52045	7.88292	9.1593	10.2704	12.7239	0.3033	1.27637	2.45355
Ece1	7.55421	7.39199	7.51939	7.46752	6.51913	8.96961	-0.162219	-0.0518754	2.45048
Atp2b1	10.2558	10.4604	9.55076	11.5696	10.4675	12.9118	0.204536	2.01883	2.44432
Sla	11.6055	12.4723	12.1452	14.9826	13.2006	15.6397	0.866802	2.83741	2.43917
Olfr470	9.64057	7.58251	6.13264	6.83226	5.46165	7.90003	-2.05806	0.699618	2.43838
Tmem130	8.76668	7.95621	7.28378	8.18867	6.31733	8.74654	-0.810463	0.904885	2.42921
Tmbim1	8.45441	8.69546	9.27352	10.5419	9.56363	11.9914	0.241051	1.26833	2.42781
Slc9b2	6.18862	6.23698	7.09583	8.52033	7.74723	10.1604	0.0483533	1.4245	2.41317
Nudt4	10.6288	11.209	11.4092	11.3649	11.1595	13.5698	0.580212	-0.0443308	2.4103
LOC101056590	7.5383	6.08337	5.97357	7.06976	6.6911	9.10003	-1.45492	1.09619	2.40893
4930431P03Rik	7.50187	8.0193	8.10778	8.86935	7.53738	9.94051	0.517425	0.761577	2.40313
Rab11fip4	7.84025	8.67436	7.65045	9.29427	8.45622	10.8581	0.834109	1.64382	2.40187
Hist1h4h	7.23708	7.34172	6.8897	7.72399	7.11457	9.5129	0.10464	0.834289	2.39833
Chchd4	9.17395	9.95822	10.3878	12.6612	9.28765	11.6841	0.784277	2.27342	2.39643
Tmem65	8.05286	7.59991	7.5055	9.094	8.09806	10.4944	-0.452953	1.5885	2.3963
Baz1a	9.79422	9.95205	9.85114	10.6118	9.70988	12.1051	0.157822	0.760642	2.39517
AU015791	8.6976	6.79978	6.48623	8.49611	6.09332	8.46943	-1.89782	2.00988	2.37611
Npas4	9.14376	9.70408	7.62146	8.65018	8.93004	11.3004	0.560325	1.02872	2.37033
Nrp1	5.47359	5.61973	6.50849	8.00435	7.45659	9.81496	0.146144	1.49586	2.35837
Etv6	8.95184	9.5986	9.63295	11.2309	9.6657	12.023	0.646755	1.59793	2.35725
Mir22hg	7.94804	8.80101	7.31492	10.3199	8.90181	11.2531	0.85297	3.00499	2.35124
9630010G10Rik	8.50857	8.79492	9.16669	11.1385	8.92921	11.2775	0.286347	1.9718	2.34825
Irg1	8.5135	7.87502	6.84638	8.55586	7.57847	9.91983	-0.638476	1.70948	2.34135
Nol10	6.88006	6.97783	7.84115	8.85508	6.78945	9.12707	0.0977703	1.01394	2.33762
Boc	8.44965	7.39217	5.70791	7.6916	7.1311	9.46749	-1.05748	1.98369	2.33639
Wnt3	4.95962	5.57961	5.45932	6.50762	5.24511	7.57773	0.619989	1.0483	2.33262
Atg16l2	11.0397	11.7934	10.0385	11.9338	11.4555	13.7856	0.753757	1.89523	2.33015
Olfr656	5.57337	6.47481	5.3259	6.15031	5.22511	7.55159	0.901441	0.824415	2.32648
Tnfrsf4	14.3092	14.4187	14.9516	17.3666	15.1626	17.4867	0.109544	2.41503	2.32407
Itgb1	9.13089	8.78034	9.45408	9.88316	9.75914	12.0806	-0.350546	0.429079	2.32143
Bend3	10.9474	11.4226	9.83506	12.1251	10.2915	12.6061	0.475163	2.29003	2.31464
Amer3	10.2916	8.71278	7.80036	9.0026	7.23094	9.53744	-1.57882	1.20224	2.3065
Gm14005	5.17902	5.96121	7.55779	8.26813	5.42453	7.7309	0.782188	0.710338	2.30638
Ppl	7.32733	6.88583	5.93381	6.94366	5.72285	8.02674	-0.441504	1.00986	2.30389
Maged1	7.13737	7.82145	6.77004	6.24728	8.0909	10.389	0.684073	-0.522754	2.29812
Mdh1b	10.1244	10.6254	8.38558	10.9882	9.58184	11.875	0.500976	2.6026	2.29312
Lamc1	7.48033	8.24544	9.3788	10.1177	9.27168	11.5587	0.765108	0.738876	2.28703
Rai14	5.22174	5.80535	8.24406	9.7692	6.38711	8.67375	0.583606	1.52514	2.28664
Osbpl3	7.37187	8.15106	10.1224	10.1535	9.18245	11.4683	0.779189	0.0311116	2.28585
Slc38a1	10.2344	11.0244	11.1951	12.5525	10.4524	12.729	0.78997	1.35739	2.27666
Rnf149	11.2254	12.1876	9.97377	12.0262	11.205	13.4782	0.962208	2.05247	2.27321
Pkd1l3	9.7655	9.00126	7.46231	10.1529	8.36389	10.6342	-0.76424	2.69056	2.2703
LOC552909	8.18704	8.26429	7.69921	9.52359	7.86234	10.1251	0.0772448	1.82438	2.26278
Med14	9.94523	10.5508	9.02684	9.45469	9.49863	11.7592	0.60557	0.427855	2.26056
Mllt11	10.0656	9.73086	10.4136	11.5015	9.54392	11.8015	-0.334768	1.08792	2.25755
Sparcl1	7.1169	6.06239	5.56889	5.91193	5.39843	7.65398	-1.05451	0.343043	2.25555
Rab11fip3	9.80282	9.25373	8.98817	9.78826	9.16659	11.4216	-0.549087	0.800092	2.25505
Eaf1	10.1199	10.7657	10.2866	12.2786	10.1491	12.4001	0.64582	1.99193	2.25096
Hemt1	11.7115	10.6225	9.17223	11.0748	9.53536	11.7856	-1.08898	1.90253	2.2502
Gtpbp8	8.4217	8.73442	9.05533	11.0134	8.81171	11.0567	0.312724	1.9581	2.24494
Hivep1	9.11075	10.0984	8.16172	10.1013	8.80498	11.0493	0.987679	1.93954	2.24432
Cyp2c70	8.58172	8.316	7.12231	7.27007	7.10207	9.34609	-0.265719	0.147752	2.24403
Lgals3	9.4194	10.1162	13.603	13.3742	10.7561	12.9971	0.696771	-0.228806	2.24097
LOC101055820	10.8434	9.87988	8.54695	10.6776	8.84559	11.0846	-0.963487	2.13061	2.23896
Ahcyl2	9.33401	10.1394	10.269	11.2076	9.38995	11.6254	0.805401	0.938567	2.23542
Sgk2	7.56408	5.64313	6.16284	6.45936	5.17679	7.40701	-1.92095	0.296518	2.23022
Styxl1	8.58609	7.37575	7.12378	8.72917	6.62339	8.85229	-1.21034	1.6054	2.2289
Serpind1	4.59965	5.3955	5.24049	5.12358	5.59196	7.81749	0.795853	-0.116909	2.22553
AW549542	7.07768	6.54991	5.78087	6.96489	5.56721	7.79132	-0.527768	1.18402	2.22411
Prdm1	7.79983	8.24219	8.91572	9.09478	8.59451	10.8183	0.442367	0.179064	2.2238
Galnt3	5.13842	5.73325	7.89122	8.35571	5.52793	7.75112	0.594828	0.464484	2.22319
Ccdc42b	7.8826	7.83014	6.03706	8.1543	6.83981	9.05893	-0.0524558	2.11725	2.21912
Tpbg	5.14777	5.57953	5.48795	9.94392	5.64089	7.85955	0.43176	4.45597	2.21866
Cdk17	10.6437	11.2341	9.73536	11.9699	10.6543	12.8706	0.590446	2.2345	2.2163
Ube2q2	9.52158	10.0253	9.16487	10.7718	9.30765	11.5238	0.503711	1.60696	2.21619
Krtap5-4	7.8181	8.25927	5.76633	6.19387	5.81938	8.03366	0.441164	0.427538	2.21428
Inpp4a	8.04427	7.81672	6.67873	8.37214	7.57478	9.78743	-0.227547	1.69341	2.21265
Sh3rf1	7.04963	6.85831	7.02301	8.1404	7.43375	9.64609	-0.191318	1.11739	2.21233
Tm4sf4	7.47752	8.16377	6.16352	7.23256	6.18629	8.39602	0.686252	1.06904	2.20973
Cxcl5	5.66788	6.15248	5.62339	6.75975	5.79039	7.99279	0.484598	1.13636	2.2024
Tmem2	7.7505	7.22689	8.09944	10.8415	8.28506	10.4873	-0.523601	2.74207	2.20221
Gkn3	8.81826	8.55238	6.87678	8.39839	6.86665	9.06849	-0.265876	1.52161	2.20184
Gch1	11.5904	11.5428	7.82868	12.2959	11.1714	13.3708	-0.0475975	4.46721	2.19941
Dusp16	8.72153	8.57395	6.64243	8.75939	7.75898	9.9568	-0.147577	2.11696	2.19782
Rnd3	5.85356	5.83432	5.57309	6.85248	5.72754	7.92489	-0.0192344	1.27939	2.19736
Sgsm3	9.64826	9.65436	8.56073	9.93281	8.85025	11.0438	0.00609815	1.37208	2.1935
Rgcc	14.6033	14.5899	12.0117	16.2877	14.7241	16.9163	-0.0134072	4.276	2.19216
Gnaq	6.31343	6.35705	8.17901	8.04105	7.87984	10.0718	0.0436209	-0.137968	2.19199
Gramd1b	10.547	11.3367	10.833	12.933	11.5016	13.6803	0.789697	2.09995	2.17867
Chst11	5.7548	6.18396	6.3491	8.94917	6.46674	8.64296	0.429161	2.60007	2.17622
Stat3	11.8062	11.8346	10.0693	10.611	11.1049	13.28	0.0283843	0.541714	2.17514
Crhr2	9.2099	8.93967	6.86052	7.34167	6.64346	8.81685	-0.270232	0.481154	2.17339
Arhgap5	7.96569	7.93266	6.76245	7.05386	8.07281	10.2385	-0.0330328	0.291406	2.16568
Rep15	7.71075	6.86689	6.8466	7.31761	6.49482	8.65934	-0.843859	0.471006	2.16452
2010111I01Rik	10.765	11.0731	10.3827	11.5967	11.2791	13.4373	0.30816	1.21402	2.15829
Zfp827	5.84488	5.8496	5.5838	6.33226	5.43269	7.5869	0.00471962	0.748458	2.15421
1700001D01Rik	7.20445	7.32005	6.61986	8.00143	7.65979	9.81341	0.115597	1.38158	2.15362
Eif1a	11.3649	12.2793	11.4743	13.76	11.2867	13.4365	0.914338	2.28566	2.14987
Camk2d	9.47992	9.43558	9.76208	10.4641	9.60253	11.7522	-0.0443475	0.702057	2.14972
Serinc5	9.51927	8.98352	8.44641	8.2104	9.07273	11.222	-0.535753	-0.236014	2.14928
Plekhb2	8.14173	8.48294	8.4907	8.85281	8.46138	10.6083	0.341212	0.362108	2.14693
Wsb2	9.89755	10.2028	9.55597	10.9959	9.58812	11.7319	0.305246	1.4399	2.14374
Hnrnpll	10.7523	11.1019	12.1117	11.404	11.5362	13.6781	0.349582	-0.707681	2.14196
Plagl2	8.25847	8.42194	8.10488	9.58793	7.75683	9.89605	0.163468	1.48305	2.13923
Gpr68	11.2067	10.4249	11.1175	12.4119	11.7085	13.8454	-0.781752	1.29441	2.13691
Ddx28	7.94946	8.09696	9.85215	10.016	8.70542	10.841	0.147505	0.163849	2.13562
Olfr48	9.21098	8.7844	7.79383	8.87598	7.33706	9.47037	-0.426577	1.08215	2.13331
Gm5860	6.08991	6.05709	5.74172	7.83283	6.17958	8.30945	-0.0328195	2.09111	2.12987
D930030O05Rik	9.96868	8.86993	6.4311	8.70132	8.62414	10.7477	-1.09875	2.27022	2.12354
Nfe2l1	7.88292	7.88831	7.36149	8.85836	7.24417	9.36595	0.00538458	1.49687	2.12179
Tprg	4.67208	4.66237	4.97465	4.61453	4.71809	6.8387	-0.00970399	-0.360117	2.12061
Il1r1	5.41386	6.00743	5.73429	7.46835	7.22091	9.34147	0.59357	1.73405	2.12056
A230072C01Rik	4.9657	5.13283	5.8092	6.23632	5.17198	7.28992	0.167139	0.427122	2.11795
BC024139	7.23151	7.17864	5.7462	7.28069	5.93861	8.05446	-0.0528651	1.53449	2.11585
Atp2a2	7.7195	7.70454	8.46568	9.18874	7.62868	9.7413	-0.0149643	0.723058	2.11262
Map9	10.2974	10.5607	8.69436	11.4744	9.94407	12.0551	0.263276	2.78005	2.11105
4921509J17Rik	6.67965	7.31131	6.37732	6.85484	7.25241	9.35862	0.631658	0.477522	2.10621
Lclat1	8.47266	8.90987	9.03072	9.73081	9.48209	11.5852	0.437211	0.700097	2.1031
Lrig2	11.1438	10.4807	8.56127	10.6969	9.11496	11.218	-0.663146	2.13563	2.10306
Gfod1	5.14438	5.71614	5.00661	6.96876	5.19296	7.29149	0.571764	1.96214	2.09853
Ybx3	10.7506	11.4168	13.57	14.1459	11.8815	13.9762	0.66616	0.57591	2.09471
Olfr414	8.45378	8.41495	7.16056	8.75488	7.3367	9.4299	-0.0388356	1.59432	2.0932
Unc13b	5.31382	5.25674	5.87944	5.25376	6.19678	8.28965	-0.0570843	-0.625679	2.09287
Ttc39b	8.64988	8.8713	8.31983	9.57123	9.12782	11.2205	0.221425	1.25141	2.09267
6330563C09Rik	8.75661	6.52049	5.47686	7.17253	5.48425	7.57557	-2.23612	1.69566	2.09131
Terc	9.32226	8.34038	6.62053	9.37314	7.63874	9.72941	-0.981886	2.75261	2.09067
Casc1	6.68256	7.5864	6.03423	6.85474	7.27036	9.36067	0.903839	0.820509	2.09031
4632428N05Rik	12.1062	12.7194	10.9663	12.8454	12.1978	14.2869	0.613244	1.87907	2.08914
Hmox1	8.21544	8.4928	8.40084	9.52805	8.64195	10.7301	0.277358	1.12722	2.08814
Clcn5	6.72356	6.27109	7.09901	8.35605	6.31946	8.40727	-0.452473	1.25704	2.08781
Sik3	11.001	11.0621	10.1016	11.325	10.8545	12.9413	0.0610299	1.22338	2.08682
Hif1a	9.03138	9.94302	9.43241	10.389	9.81719	11.9031	0.911641	0.956541	2.08593
4930577H14Rik	7.46462	7.08862	6.17936	7.24674	5.66937	7.75453	-0.375999	1.06737	2.08516
Gm14135	7.20288	7.2025	6.78705	8.26976	6.21424	8.29883	-0.000381599	1.48271	2.08459
Eml1	5.71267	6.51497	5.56795	5.87059	5.94913	8.03254	0.802298	0.30264	2.08341
Chml	6.49654	6.9027	7.11997	7.37298	6.52856	8.60968	0.406155	0.253004	2.08112
Vmn1r48	7.48373	8.09991	6.19305	9.1176	7.25921	9.33635	0.616176	2.92455	2.07714
9230106L01Rik	6.86418	6.20536	5.29623	5.82974	5.49124	7.5665	-0.658824	0.533511	2.07526
ND6	9.28135	8.21694	8.50042	10.0676	8.04122	10.1149	-1.06441	1.56716	2.07371
Sesn2	11.0341	10.3286	10.5629	12.5437	9.69461	11.7679	-0.705541	1.98081	2.07329
6430590A10Rik	5.37296	6.15508	5.55901	6.5111	5.30176	7.36733	0.782115	0.952093	2.06557
Ripk4	6.26662	5.84594	6.2392	9.34237	5.5919	7.65699	-0.420679	3.10317	2.0651
Acsl4	12.1181	12.1954	12.0052	12.7862	11.9966	14.0541	0.0772873	0.781001	2.05755
Chad	7.70739	7.66157	6.08992	8.22623	6.71723	8.77284	-0.0458206	2.13632	2.05561
Slc35e4	9.24101	9.41005	8.14338	9.89063	9.00278	11.0551	0.169048	1.74725	2.05231
Arl9	11.2687	10.6209	8.70942	10.9081	9.53295	11.5851	-0.647776	2.19872	2.05215
Tbl1x	11.6052	11.8837	11.3115	12.0334	11.0773	13.1292	0.27849	0.721924	2.05185
Fam129b	8.46141	8.98286	9.75319	8.80809	9.26905	11.3182	0.521451	-0.945099	2.04918
Gm10537	7.51501	7.6556	6.70441	6.7217	6.24838	8.29613	0.140588	0.0172875	2.04775
Nfil3	10.7597	10.9294	11.6185	12.6384	12.1839	14.2311	0.16973	1.0199	2.04718
Ell2	8.22878	8.95424	7.19891	10.6938	9.54939	11.5942	0.725461	3.49486	2.04476
Card14	8.46713	7.86179	6.32688	7.12795	6.4629	8.50309	-0.605336	0.80107	2.04019
Vcam1	5.15006	5.34996	5.10256	5.05471	5.59103	7.6295	0.199896	-0.0478528	2.03847
Ext1	9.81959	10.5161	7.46944	8.88257	9.21635	11.2541	0.696501	1.41313	2.03777
LOC101056086	8.51434	8.20422	6.8201	7.98437	7.27057	9.30686	-0.310118	1.16428	2.03629
Dcdc2b	10.629	8.87633	8.50287	9.89164	8.2025	10.2381	-1.75265	1.38878	2.03558
Dnmt3l	7.73264	7.68374	7.30365	8.41075	6.72938	8.76481	-0.0489	1.1071	2.03542
Slit1	6.48583	7.06229	6.30264	7.90192	6.47371	8.50762	0.576459	1.59928	2.0339
A430093F15Rik	6.74481	7.51303	6.92815	8.18521	7.19377	9.2263	0.768219	1.25707	2.03253
Wdr63	8.21578	8.11519	7.23731	9.37731	7.51643	9.54744	-0.100592	2.14	2.03102
Cysltr1	6.04472	6.19666	8.56581	7.9059	6.48902	8.51505	0.151948	-0.659909	2.02603
Cel	9.48669	8.58824	7.86581	9.24817	7.69439	9.7202	-0.898446	1.38236	2.02581
Olfr576	8.12651	8.30661	8.01753	8.97168	7.21088	9.23613	0.1801	0.954144	2.02525
Ndrg1	10.8881	10.9249	10.9753	14.1213	10.3293	12.3544	0.0368196	3.14602	2.0251
1700040G22Rik	4.6634	4.59885	4.85645	4.5365	4.42293	6.44449	-0.0645498	-0.319951	2.02156
2010002M12Rik	8.70005	9.09233	8.02405	9.05704	8.58953	10.6104	0.392275	1.033	2.02091
Lrrc8b	9.05791	8.88171	9.40221	9.53732	8.63325	10.6537	-0.176196	0.13511	2.02048
Hpdl	5.67299	5.91318	7.5118	9.82279	5.54723	7.56755	0.240189	2.311	2.02031
Fnbp1	9.67405	9.86975	9.63707	10.1569	9.33912	11.3593	0.1957	0.519795	2.0202
Tex40	8.00222	7.03951	6.88388	6.64664	5.80072	7.82002	-0.962711	-0.23724	2.01931
LOC101056486	6.16152	6.46694	6.19429	8.52471	5.47601	7.49085	0.305418	2.33042	2.01484
Sry	6.95993	6.23314	5.93916	6.99247	5.84447	7.85673	-0.726791	1.05331	2.01226
Sdcbp2	11.2131	10.9666	10.3869	10.6437	12.3187	14.3289	-0.246542	0.256812	2.01014
C030007I01Rik	12.4754	13.0279	10.1906	11.9184	10.9127	12.9215	0.552491	1.72783	2.0088
Gpm6b	6.06906	6.30881	7.06386	6.69964	7.68203	9.68926	0.239754	-0.36422	2.00723
Snx22	9.05231	8.21465	6.96012	8.98872	7.3257	9.32958	-0.837658	2.02861	2.00388
Rhbdf2	8.78082	9.27091	9.45265	11.5502	9.36467	11.3683	0.490088	2.09751	2.00367
Fam84a	4.76883	5.39453	6.06775	6.37555	5.9023	7.90297	0.625704	0.307799	2.00066
Gm2701	10.1067	10.2942	9.11796	9.65192	9.58791	11.5855	0.187474	0.533959	1.9976
S100a5	7.0334	7.75208	7.30961	9.93149	7.41085	9.40757	0.718673	2.62188	1.99671
2900072G11Rik	11.5892	11.6865	8.13715	11.4969	10.5003	12.4964	0.0973564	3.35972	1.99611
C3	8.70855	8.45398	8.32804	10.0942	7.90516	9.89825	-0.25457	1.76621	1.99308
F830014O18Rik	9.63893	8.02982	6.78724	9.48154	7.3063	9.2989	-1.60911	2.6943	1.9926
Ccdc57	9.26789	9.37503	7.96391	9.0629	7.77979	9.77133	0.107132	1.09899	1.99154
Dgkh	8.27825	9.23754	8.02993	9.28342	8.65057	10.6398	0.959284	1.25349	1.98924
Gm3960	4.4715	4.82842	5.17	4.77124	4.57979	6.56591	0.356922	-0.39876	1.98612
Lrrc8d	10.5995	10.2047	10.2279	11.1928	10.4623	12.4481	-0.39478	0.964903	1.98585
Il1rl1	6.2888	6.15753	5.68338	6.79669	7.50446	9.48763	-0.131263	1.1133	1.98317
Lce3d	8.81138	9.1042	6.34849	6.90615	6.57893	8.56087	0.292816	0.557661	1.98194
Plxna1	10.9458	10.6071	8.52698	10.4044	9.53751	11.5194	-0.338683	1.87746	1.98185
Lgi3	6.41785	5.92295	5.43798	6.60707	5.22637	7.20774	-0.494897	1.16909	1.98137
Olfr555	8.05215	6.32939	5.99817	7.52038	5.71594	7.69598	-1.72276	1.52222	1.98004
Lrch3	7.56592	7.32972	6.55495	7.20081	6.41098	8.39051	-0.236197	0.645858	1.97953
Psat1	9.048	9.99187	11.511	11.793	9.47212	11.451	0.943864	0.282032	1.97893
Vmn2r96	5.66949	6.34782	5.45408	5.44742	5.32575	7.30334	0.678329	-0.00666101	1.97759
Agfg1	10.6377	11.1678	10.4585	12.3441	11.0372	13.0125	0.530068	1.88562	1.97534
Btla	11.525	11.8949	10.8317	12.5817	12.2881	14.2588	0.369943	1.74995	1.9707
Krt9	5.93921	6.62805	6.1158	6.80152	5.5869	7.55645	0.688839	0.685719	1.96955
Lrrtm1	7.87825	6.64282	6.07021	7.24414	5.75456	7.71838	-1.23544	1.17392	1.96382
Lrrfip2	7.72881	7.22466	7.57336	7.64092	7.88235	9.84364	-0.504146	0.0675584	1.9613
Scg3	6.90653	7.55081	5.8913	7.19979	6.96753	8.92812	0.644282	1.30849	1.96059
Ipo4	10.3755	11.3084	10.712	12.0304	10.5733	12.5328	0.932958	1.31837	1.95956
Bard1	7.80126	7.3301	9.38463	8.85093	7.16736	9.12447	-0.471162	-0.5337	1.95711
Hipk1	9.16096	9.98776	8.54315	8.93855	9.28592	11.2417	0.8268	0.395393	1.95575
Gm15413	8.54323	8.7349	6.65872	8.79847	7.53103	9.48343	0.191679	2.13974	1.9524
Gm20611	9.6152	7.70366	6.86473	8.97847	6.96358	8.9159	-1.91154	2.11373	1.95232
Mis18a	10.2743	10.519	11.607	11.8956	10.4295	12.3794	0.24475	0.288626	1.9499
Gsdmcl1	6.08072	6.647	6.2268	6.60827	5.26729	7.20836	0.566274	0.381471	1.94107
Gm9948	8.31822	7.72855	6.20355	7.1538	6.2585	8.19813	-0.589677	0.950249	1.93964
Epb4.1l2	8.44384	8.20998	7.91299	7.281	7.08438	9.02372	-0.233863	-0.631994	1.93934
Epha3	4.66138	4.42918	4.48332	4.68855	4.70122	6.64004	-0.232199	0.205226	1.93882
6430706H07Rik	7.01875	7.99666	6.20138	7.61564	7.22159	9.15867	0.977904	1.41426	1.93708
5830403F22Rik	7.32855	7.13553	6.41272	7.5578	6.86747	8.80058	-0.193023	1.14508	1.93311
Fdx1l	11.6437	12.4612	12.7534	13.4334	10.321	12.2516	0.817573	0.680002	1.93068
Reep3	10.6221	11.0183	11.1881	12.0962	10.5069	12.4375	0.396189	0.908145	1.93057
Sp7	8.46291	7.32548	7.45436	9.03889	6.98524	8.91577	-1.13743	1.58453	1.93053
Phlpp1	8.5097	7.86539	7.23353	7.30694	7.96143	9.89115	-0.644316	0.0734067	1.92972
4833447P13Rik	8.46244	8.31765	7.40342	8.29902	7.12857	9.05538	-0.144788	0.895598	1.92681
Tbc1d21	8.51932	7.69709	7.9015	8.763	7.01255	8.93904	-0.822226	0.861493	1.92649
Gstt3	5.22304	6.16365	8.53988	8.18929	7.03823	8.96292	0.940613	-0.350593	1.92469
1700019O17Rik	10.5619	9.49004	7.85513	8.55806	7.58964	9.51245	-1.07184	0.702929	1.9228
Tnfaip8	9.89857	10.4405	9.68452	11.0242	10.1002	12.0217	0.541967	1.33972	1.9215
Map3k5	8.83618	8.88232	9.09696	10.0063	9.18669	11.1066	0.0461403	0.90937	1.9199
Fbxw13	11.128	9.82888	6.84873	8.42837	8.20487	10.1244	-1.29912	1.57964	1.91951
9430020K01Rik	6.44117	6.49684	8.98248	9.25876	6.65741	8.56938	0.0556661	0.276282	1.91196
LOC101056104	10.5125	9.86654	8.76229	9.90419	9.29436	11.2012	-0.645991	1.1419	1.90686
C530030P08Rik	7.23356	7.52404	6.36259	6.53942	6.74709	8.65308	0.290483	0.17683	1.90599
Krt31	8.20928	8.10113	7.17477	8.78266	6.94321	8.84888	-0.108157	1.60789	1.90566
Arid5b	8.81917	8.45581	7.93079	9.06949	8.42973	10.3339	-0.363362	1.1387	1.90412
Pdzrn3	11.8005	12.5451	9.72805	11.5044	10.4786	12.3803	0.744586	1.77635	1.9017
LOC101056152	9.07616	8.04976	6.6658	7.26748	7.09996	9.00149	-1.0264	0.601686	1.90153
Pdcd1	11.3582	10.9183	8.71549	13.2881	12.5078	14.4092	-0.439909	4.57263	1.90141
Nop2	11.7153	12.5794	12.9873	14.4634	11.7398	13.6404	0.864069	1.47614	1.90053
Adamts6	7.99933	6.6058	6.60459	7.87625	7.59754	9.49784	-1.39353	1.27166	1.9003
AU020094	10.5362	10.0579	8.55574	9.84144	8.85599	10.7559	-0.478334	1.2857	1.89987
AI790442	8.40005	8.25703	6.9153	8.25414	7.41794	9.31509	-0.143016	1.33884	1.89715
Nrbp2	5.89632	6.21236	7.59378	6.29972	8.58375	10.4798	0.316045	-1.29407	1.89609
Il27	8.41037	9.37397	7.7777	10.1264	8.32963	10.2255	0.963603	2.3487	1.89584
Ap1s2	7.9158	8.12359	8.0843	8.33037	8.23495	10.1294	0.207781	0.24607	1.89443
Oxt	6.89201	7.06753	6.74068	6.82353	5.49925	7.39362	0.175517	0.0828507	1.89437
Gm2044	9.13975	8.55051	7.11478	9.15807	7.8043	9.69852	-0.589246	2.04328	1.89422
Mt2	11.6376	11.8821	11.8147	15.4516	11.7918	13.6838	0.244534	3.63692	1.89199
4930519A11Rik	6.20943	6.8336	6.07884	7.28582	5.85363	7.74364	0.624178	1.20699	1.89002
Casp1	9.55941	9.65879	11.5237	11.3961	11.3532	13.2423	0.0993771	-0.127621	1.88908
C6	7.03204	6.62728	5.42146	7.11465	5.55812	7.44209	-0.404765	1.69319	1.88397
Ttbk1	5.49457	5.90529	5.70337	5.82161	6.04185	7.92439	0.410719	0.118242	1.88254
Adam19	7.80449	7.72598	8.85574	8.10867	8.52828	10.4105	-0.0785035	-0.747065	1.88218
Nmt2	9.42006	9.57463	8.82126	9.51117	9.0065	10.8844	0.154572	0.689916	1.87792
Rasl11a	4.87808	5.23691	5.63734	5.22321	5.21711	7.09462	0.358824	-0.41413	1.87751
AW492981	8.51658	8.1477	6.2762	7.20662	6.58578	8.46249	-0.368883	0.930421	1.87671
Vmn1r101	6.81817	6.2342	5.42146	6.84235	5.30196	7.1755	-0.583971	1.4209	1.87354
Oacyl	11.4885	12.3427	9.36418	11.1943	10.179	12.052	0.854126	1.83011	1.87296
Fbxw11	12.3451	12.8938	11.8755	12.7823	12.4124	14.2827	0.548705	0.906857	1.87031
5730419F03Rik	8.76404	8.71295	7.73704	8.27754	7.51931	9.387	-0.0510922	0.540501	1.86769
Zfp948	7.33426	7.68477	7.27214	10.0495	7.65156	9.51768	0.350513	2.77732	1.86612
E330032C10Rik	8.0011	7.78548	5.98771	8.57174	6.90951	8.774	-0.215625	2.58403	1.86448
Ptpn22	14.0703	13.2161	11.6028	14.1457	13.6712	15.532	-0.854157	2.54296	1.86078
Spata32	8.1345	8.93112	7.35973	9.29183	7.859	9.718	0.79662	1.9321	1.859
Olfr1368	8.69525	8.74405	8.14319	9.7126	8.0666	9.92337	0.0487978	1.56941	1.85677
Nol8	9.19754	8.67589	8.99015	10.3294	7.72472	9.5793	-0.52165	1.33926	1.85458
Pxdc1	4.79282	5.19606	4.60241	4.89831	5.66257	7.51587	0.403242	0.2959	1.8533
Galm	6.96484	6.67928	7.1819	6.95153	7.38018	9.23135	-0.285553	-0.23037	1.85117
Kif13a	7.40358	6.96754	8.15117	7.67764	8.65606	10.507	-0.436046	-0.473528	1.85091
Cyr61	6.98256	7.30476	6.69424	7.23371	6.98203	8.83175	0.322199	0.539463	1.84972
Ogt	10.5439	10.4528	9.60258	10.4505	10.4646	12.314	-0.0911728	0.847954	1.84938
Basp1	10.3678	10.3097	8.16225	9.99236	8.86164	10.71	-0.0581074	1.83011	1.84831
Ctrb1	6.14236	6.92644	6.16255	8.11547	6.81518	8.66274	0.784081	1.95293	1.84756
Gm813	7.08006	7.56669	6.6776	8.22209	6.22852	8.0733	0.486626	1.54449	1.84477
Prss30	5.62184	6.42576	6.18489	6.62052	5.43555	7.27927	0.803922	0.435633	1.84372
Myo1d	6.14851	6.44803	6.10315	6.31743	6.811	8.654	0.299512	0.214281	1.84299
Ace	9.27225	8.22523	6.58693	7.56994	6.59231	8.43392	-1.04702	0.983017	1.84161
Gsx1	5.64009	5.28988	5.45423	6.30184	5.54221	7.38314	-0.350204	0.847607	1.84093
3110027N22Rik	7.40474	6.17041	5.27839	7.24965	6.60733	8.44605	-1.23433	1.97127	1.83871
Atp1a1	13.171	12.6526	12.7835	13.3899	12.5816	14.419	-0.518378	0.606327	1.83743
Stk38l	8.73867	8.09687	8.01117	8.3538	8.46137	10.2956	-0.641792	0.342628	1.83426
Lbh	9.89703	10.0711	9.49055	10.833	10.1364	11.9705	0.174117	1.34244	1.83413
Bcl2l15	5.30154	5.79382	5.88331	5.78583	5.79819	7.63198	0.492287	-0.0974829	1.83379
Dip2b	9.55778	9.03076	8.17744	8.58042	8.91569	10.7423	-0.52702	0.40298	1.82664
4930593A02Rik	9.33034	9.11679	8.3156	9.67894	8.1955	10.0179	-0.21355	1.36334	1.82244
Csn1s2b	6.89174	6.63446	5.4478	6.61683	5.47529	7.29545	-0.257273	1.16903	1.82016
Gm9648	8.49747	8.7821	7.4591	7.64668	7.78404	9.60329	0.284629	0.187578	1.81925
Syne3	8.10033	7.55623	9.94829	11.2813	8.09662	9.91161	-0.544101	1.33305	1.81499
Tex26	8.5565	8.0248	7.66648	8.71489	7.08464	8.89953	-0.5317	1.0484	1.81489
Zap70	13.7596	14.6855	14.2477	15.3119	14.292	16.1065	0.925833	1.06413	1.81447
Flnb	9.70601	10.2526	10.3515	10.9803	10.4317	12.2449	0.546618	0.628839	1.81319
A130082J08Rik	6.7116	6.87739	6.84268	8.30482	6.69547	8.50796	0.165785	1.46214	1.81249
2810433D01Rik	6.33649	5.77558	5.12141	6.45801	5.1796	6.99019	-0.560903	1.33659	1.81059
Crnn	8.67431	7.5047	7.12434	8.24153	7.91829	9.72874	-1.1696	1.11718	1.81044
Clec4n	8.2642	8.09	7.5569	9.08646	7.5466	9.35695	-0.1742	1.52956	1.81035
1190002N15Rik	8.91691	8.45208	9.55256	9.31564	9.43777	11.2448	-0.464835	-0.236927	1.80702
Adat2	8.62892	9.34041	9.59039	10.3921	9.06836	10.8734	0.711493	0.801703	1.805
4933433H22Rik	7.90336	7.45186	6.34396	7.14847	5.72991	7.53156	-0.451496	0.804514	1.80165
Plod2	6.06323	6.1663	7.87478	8.34011	5.637	7.43302	0.103075	0.465322	1.79603
LOC101056094	11.1569	10.9364	9.6628	11.0184	10.4282	12.2223	-0.220486	1.35556	1.79414
Magi2	7.9273	7.16904	5.98107	7.47484	5.74534	7.5386	-0.758259	1.49376	1.79326
Ap1s3	8.17551	8.02047	8.78619	9.92078	8.1971	9.99023	-0.155033	1.13459	1.79313
Olfr331	5.47364	5.44627	5.67698	5.96966	5.48149	7.27443	-0.0273701	0.292683	1.79294
Vmn1r204	9.29855	8.41895	7.27037	9.38158	7.92679	9.71953	-0.879608	2.11121	1.79274
Lonrf1	9.53571	9.91845	8.05212	10.0778	9.0535	10.8457	0.382744	2.02564	1.79222
Hipk4	11.0042	10.5676	8.73279	10.5967	9.36818	11.1579	-0.436586	1.86386	1.78973
Ahcyl1	8.22463	8.46874	8.42488	9.79119	8.44204	10.2315	0.244106	1.36631	1.78947
LOC101056497	6.29669	6.4288	6.75593	5.93904	5.65672	7.44574	0.132112	-0.816892	1.78903
Nsun6	6.71731	7.14103	7.05296	8.12561	7.32912	9.11805	0.423725	1.07265	1.78893
Rbbp8nl	7.96026	7.75033	6.35173	6.63734	6.0463	7.83316	-0.209931	0.285619	1.78686
Gm14015	7.07242	7.87506	6.47703	8.44237	7.04211	8.82894	0.802631	1.96534	1.78683
Homer1	7.78051	8.27494	6.81273	7.91036	7.69052	9.4772	0.494432	1.09763	1.78669
Rora	8.08642	7.65557	6.37206	7.50202	7.76251	9.54877	-0.430845	1.12996	1.78626
Pdzk1	6.51493	6.42129	6.18976	6.1489	5.7456	7.53182	-0.0936471	-0.0408601	1.78622
Prss33	8.06268	7.68307	7.00225	7.86577	6.84476	8.63035	-0.379608	0.863522	1.78559
Syngr3	7.98519	7.0544	6.59311	7.8367	6.32835	8.11085	-0.930789	1.24359	1.7825
4930510E17Rik	4.68627	4.79076	4.94477	4.66902	4.67431	6.45619	0.104494	-0.275754	1.78188
Akirin1	11.6926	11.4661	10.9847	11.0518	10.5712	12.3475	-0.226533	0.0670575	1.77625
Vmn1r217	8.53068	8.94221	7.35338	8.60641	7.68583	9.46158	0.411536	1.25304	1.77576
Olfr259	6.76346	7.56519	6.69372	8.42746	6.87962	8.65449	0.801733	1.73375	1.77486
2010320M18Rik	7.50978	7.76616	6.54291	6.6835	6.22464	7.99822	0.256378	0.140599	1.77359
Ccl24	6.59044	5.80102	6.15737	6.38516	5.19607	6.96921	-0.789421	0.22779	1.77314
Cmtr2	9.70557	9.71069	9.5126	11.3253	9.54792	11.3201	0.00512031	1.8127	1.7722
Hipk2	8.77753	9.48854	8.98927	10.0378	9.02434	10.7927	0.711004	1.04855	1.76836
Ccrn4l	12.832	13.6468	12.3562	13.873	13.0995	14.8677	0.814751	1.51681	1.76826
C79296	6.14613	5.90877	5.3598	5.62481	5.03936	6.80714	-0.237355	0.265013	1.76778
Car14	8.87981	9.34705	6.35478	7.25258	6.34586	8.10977	0.467242	0.897807	1.76392
Olfr103	7.58079	8.43562	7.03795	8.95092	7.47834	9.24122	0.854832	1.91297	1.76288
Fosl2	10.7808	10.3103	7.91596	10.081	10.1886	11.9505	-0.470404	2.16506	1.76189
B930095M22Rik	7.38712	6.94699	5.39537	6.89133	6.32086	8.08266	-0.440121	1.49596	1.76179
Samsn1	11.0535	11.1292	11.0469	12.4761	12.2938	14.051	0.075661	1.42919	1.75715
Sv2c	5.48303	5.91149	6.71686	6.95421	6.00498	7.76138	0.428457	0.237346	1.7564
C1qtnf5	5.97739	6.44116	6.07542	6.51123	6.0552	7.81107	0.463771	0.435811	1.75586
Olfr224	7.34595	6.82434	5.78262	7.1513	6.01983	7.77567	-0.521613	1.36867	1.75584
G6bos	8.17116	8.17966	6.85522	8.28214	7.06216	8.81732	0.00849919	1.42691	1.75516
Kras	9.79626	9.80209	8.62092	10.7531	10.1273	11.8808	0.005836	2.13221	1.7535
Hist1h2ab	11.3909	11.1334	16.4108	15.3329	11.8548	13.6082	-0.257511	-1.07793	1.75333
Vwa3b	15.0282	13.4961	11.3128	12.877	12.0017	13.7509	-1.53205	1.56424	1.74921
Spata25	6.73099	6.77002	5.92551	6.88476	5.89779	7.64524	0.0390284	0.95925	1.74745
Gm13399	6.1389	6.44632	6.13897	7.45895	6.17504	7.92246	0.307416	1.31998	1.74742
Gm6306	6.82466	7.53608	6.5796	7.56219	6.56963	8.31664	0.711415	0.982592	1.74702
Mia	9.34358	9.81743	8.36709	10.099	8.46439	10.2106	0.473852	1.73188	1.7462
Foxj1	5.30971	6.13585	6.17397	6.18167	5.61068	7.35659	0.826136	0.0076986	1.74591
Nol9	7.22758	7.67407	7.41455	8.45094	6.77164	8.5158	0.446489	1.03639	1.74417
Gm10609	4.96189	4.91976	4.99439	4.72517	5.11861	6.86151	-0.0421329	-0.269211	1.7429
1700023F06Rik	6.65894	6.76975	6.17744	7.12477	5.82797	7.57033	0.110807	0.947332	1.74235
Ly6g6c	9.38985	9.03768	8.13048	9.78555	8.24453	9.98595	-0.352162	1.65507	1.74142
Olfr1131	8.33831	8.19917	6.82442	9.23499	7.58545	9.3264	-0.139139	2.41058	1.74094
Atp4b	6.36376	6.00947	5.65581	6.73016	4.95384	6.69477	-0.354286	1.07435	1.74094
Etf1	11.1044	12.0819	11.3692	12.5051	11.2452	12.9851	0.977485	1.13594	1.73988
Adipor2	14.6586	14.0089	14.1995	14.4648	14.0745	15.814	-0.649642	0.265237	1.73951
Plekhg6	8.0944	6.86291	7.38527	7.88376	6.35386	8.09308	-1.23149	0.498489	1.73922
Agpat9	8.98083	7.74886	8.67734	9.9178	7.24812	8.98635	-1.23197	1.24047	1.73823
Gm2138	8.58042	8.63199	7.71068	9.35923	7.92085	9.65845	0.0515735	1.64855	1.7376
Gng2	11.0161	11.1387	13.7433	13.7748	12.283	14.019	0.122588	0.0314785	1.736
Amotl2	10.3782	10.1297	8.70435	10.1241	9.03089	10.7655	-0.248458	1.41975	1.73458
Fnip1	11.3867	12.2039	10.417	11.6131	11.2056	12.9371	0.817133	1.19607	1.73153
Dkk4	6.9864	5.00683	5.52817	5.36951	4.94344	6.67459	-1.97958	-0.158661	1.73116
Car11	8.08484	7.75135	6.92937	7.39823	6.80984	8.54004	-0.333495	0.468857	1.7302
Gm2447	7.30264	6.35178	6.10937	7.63433	5.9497	7.67975	-0.950857	1.52496	1.73005
4930413E15Rik	8.56567	7.97949	5.9906	8.8119	7.31936	9.04623	-0.586172	2.8213	1.72687
9630055L06Rik	7.26546	6.74895	5.91773	8.10783	6.17929	7.90104	-0.516505	2.19011	1.72175
9430014F16Rik	6.35892	6.09202	5.9228	6.20009	5.3077	7.02793	-0.266896	0.277287	1.72024
Jsrp1	8.9663	8.9641	8.123	9.38623	7.9441	9.66303	-0.00219692	1.26322	1.71893
AI845619	6.83198	6.79644	5.71692	6.89902	5.77067	7.48788	-0.0355366	1.18209	1.71721
Ptprs	8.91027	8.27775	9.07102	10.5988	8.96182	10.6788	-0.632516	1.52774	1.71701
Hykk	6.41171	6.16437	5.92776	5.85011	5.25096	6.96738	-0.247337	-0.0776539	1.71642
Ltb4r1	8.8291	8.09666	9.21098	9.59275	7.49665	9.213	-0.732441	0.381767	1.71634
Npy4r	7.24822	7.84234	6.27615	7.46016	6.21006	7.9252	0.594119	1.18402	1.71514
Fap	6.1969	6.4429	6.2603	6.28165	6.53591	8.25043	0.246002	0.0213491	1.71452
Cyp4a12a	6.3948	5.8918	5.21667	5.7385	5.08487	6.79817	-0.502995	0.521827	1.71331
D430019H16Rik	5.74215	5.6864	5.88974	5.2486	6.46025	8.17112	-0.0557504	-0.64114	1.71086
Tpm1	7.59783	8.23305	7.79339	8.12302	7.80393	9.51385	0.635219	0.329629	1.70992
Trp53inp1	12.5465	11.5295	10.6036	10.9906	12.3893	14.0989	-1.01708	0.386947	1.70957
Fgf15	8.4957	7.53685	6.17187	7.53442	6.29837	8.00749	-0.958854	1.36255	1.70913
Zfp366	7.51587	7.47037	6.17882	8.70527	7.37583	9.0847	-0.0455042	2.52645	1.70888
Cdc14a	6.82529	6.95483	7.59834	8.08908	7.58701	9.29532	0.129543	0.490742	1.7083
Olfr1039	7.90437	7.11104	6.50981	7.84145	6.30514	8.0133	-0.793326	1.33163	1.70816
Hook3	9.3662	8.63188	8.94146	8.41317	8.94456	10.6527	-0.73432	-0.528296	1.70815
Ipo7	8.45197	8.26763	8.84767	9.64944	7.84835	9.55311	-0.184341	0.801769	1.70476
Olfr1537	7.86224	7.43383	6.47897	7.76472	6.86063	8.56517	-0.428411	1.28575	1.70454
Gm1070	10.9962	9.8681	8.93809	10.2386	9.26628	10.9704	-1.12808	1.30052	1.70412
Rrp12	8.11684	8.5745	8.6291	10.1425	7.77483	9.478	0.457656	1.51341	1.70318
Ahnak	9.2205	9.35229	9.27846	10.149	9.79059	11.4915	0.131792	0.870568	1.70091
LOC627096	9.06	8.19353	6.79697	7.44726	6.82851	8.52748	-0.866466	0.650287	1.69897
Ube2g2	11.2388	10.9729	10.4696	11.3599	10.2115	11.9086	-0.265876	0.890355	1.69704
Tub	5.26237	5.58696	5.54103	6.3702	5.57039	7.26699	0.324588	0.829174	1.6966
Med13	7.21161	6.39597	6.99831	6.95851	6.58075	8.27584	-0.815637	-0.0398013	1.69509
Piezo1	12.2457	12.6411	12.6392	13.2683	12.1066	13.8011	0.395462	0.62915	1.69453
Akap2	8.91995	8.80796	7.51458	8.17809	8.69391	10.3863	-0.111993	0.663516	1.69243
Gm6287	8.0997	7.83104	6.53351	8.13544	6.99459	8.68524	-0.268662	1.60193	1.69066
Tas2r131	7.57793	7.54073	6.21137	6.87324	6.07574	7.76604	-0.0372037	0.661877	1.69029
Traf6	9.33778	10.2238	8.84365	10.0461	8.96885	10.6551	0.886019	1.20243	1.68629
Gm9779	6.99185	6.97563	7.02799	7.16365	6.31954	8.00507	-0.0162237	0.135658	1.68553
4921531P14Rik	7.50169	7.36457	6.48258	7.01579	6.19866	7.88202	-0.137125	0.533209	1.68335
B4galt2	6.24479	6.90309	7.31962	7.81483	6.35701	8.03942	0.658297	0.49521	1.68241
Gas2l3	6.40081	7.09536	8.48918	7.47264	7.08073	8.76244	0.694553	-1.01654	1.68171
Capg	13.2545	14.2455	15.2112	15.2754	13.675	15.3551	0.990918	0.0641725	1.68016
Trmt1l	8.12933	8.01169	8.9997	7.54774	7.05866	8.73853	-0.117644	-1.45196	1.67987
Slc17a6	5.01404	5.44081	5.18197	6.82504	5.36529	7.0443	0.426769	1.64307	1.67901
Mafg	10.9935	11.1791	10.0392	11.7731	10.9685	12.6454	0.185605	1.7339	1.67687
Rnf43	6.94035	7.74217	8.50177	7.75296	9.08143	10.7553	0.801819	-0.748812	1.67389
2011-09-01	9.36349	9.77892	11.2366	11.6349	8.91884	10.5922	0.415433	0.398276	1.67334
Ren2	7.93359	7.60258	6.7761	7.82309	6.54396	8.21394	-0.331005	1.04699	1.66999
Tmem170b	8.13384	8.57779	7.4327	9.32103	7.88741	9.55664	0.443943	1.88833	1.66923
Sult2a7	7.02415	5.76534	6.32293	6.8665	5.34156	7.01019	-1.25882	0.543568	1.66862
Gm9856	9.71249	9.83834	9.02111	10.1489	8.96849	10.6367	0.125851	1.12774	1.66821
Eif4e	8.96929	8.95969	8.42309	9.36293	8.59055	10.2587	-0.00960042	0.939839	1.66818
Clec7a	7.25992	7.55591	6.19134	6.70572	7.08624	8.75066	0.295985	0.514385	1.66443
Dock11	12.9366	12.8568	12.3239	12.9969	12.7247	14.3873	-0.0798382	0.672987	1.66261
Zfp52	10.7082	11.302	9.51305	10.4453	9.98755	11.65	0.593755	0.932262	1.66248
Gm807	7.78877	7.50155	5.92235	8.41105	6.91475	8.57644	-0.287227	2.4887	1.66169
Spert	8.38231	7.81901	6.45418	8.38827	7.06231	8.72314	-0.563295	1.93409	1.66083
1010001B22Rik	11.4118	10.8472	9.11769	11.2075	9.98229	11.6425	-0.564531	2.0898	1.6602
Nlrp3	7.74901	7.58398	6.62268	8.04775	6.51957	8.17905	-0.165032	1.42507	1.65948
Sostdc1	6.36203	6.38527	5.52933	6.42052	8.09086	9.75008	0.0232384	0.89119	1.65922
Ppard	10.7481	11.3007	9.60477	10.3342	9.91688	11.5749	0.55253	0.729394	1.65805
Gm17244	6.68961	6.57731	5.64569	6.86974	5.57135	7.22925	-0.112296	1.22404	1.65789
Pwp2	10.6883	11.398	11.5216	13.3329	10.8974	12.5547	0.709746	1.81132	1.65731
Samd4	4.69725	4.84138	4.70039	6.44144	4.95982	6.61675	0.144131	1.74105	1.65693
Clu	6.003	5.95189	6.0131	5.78261	5.85556	7.51019	-0.0511194	-0.230492	1.65463
Atp7a	11.1037	11.2583	9.65107	10.1848	10.4986	12.1514	0.154612	0.533771	1.65279
Cd300lb	5.54506	5.67921	5.10579	5.99707	5.07637	6.729	0.134142	0.891279	1.65264
4930405D01Rik	8.87792	9.17527	7.99484	9.20765	7.85135	9.50265	0.297353	1.21282	1.6513
Zxda	6.38611	5.3472	5.42333	5.78658	5.49966	7.14865	-1.03891	0.363254	1.64899
4930532I03Rik	7.76245	7.78456	6.67792	7.27572	6.23696	7.8855	0.0221156	0.597798	1.64853
Prr5l	6.33045	7.29973	7.77179	8.27268	6.76324	8.4076	0.969274	0.500882	1.64436
Olfr780	6.79242	6.07472	5.92419	6.19069	5.29286	6.93651	-0.717701	0.266504	1.64366
Dhrs9	6.22075	5.92878	5.28338	7.0344	5.42949	7.07309	-0.291963	1.75103	1.6436
Hap1	9.65921	9.59768	9.06955	10.0863	8.80868	10.4511	-0.0615312	1.01672	1.64242
Catsper1	7.17211	6.71485	6.05515	6.02939	5.71252	7.35451	-0.457264	-0.0257634	1.642
Tox	10.3363	10.1168	7.76351	8.49096	10.7457	12.3864	-0.219469	0.727458	1.64068
Zc3h12d	10.5985	10.7595	9.87841	9.20145	10.7387	12.3789	0.160992	-0.676959	1.64024
1700001K19Rik	8.61621	8.63043	7.77818	8.28092	7.51507	9.15419	0.0142269	0.50274	1.63912
Lnx2	9.54093	9.63234	9.34591	10.4569	10.1539	11.793	0.0914099	1.11101	1.63902
Apba2	7.50594	7.89065	6.12612	8.57071	7.22059	8.8596	0.384708	2.44459	1.63901
Rhof	13.6709	13.794	11.8083	13.4514	13.5942	15.2331	0.123091	1.64312	1.63898
Atxn1	6.98103	6.78086	7.23726	7.59143	7.173	8.81183	-0.200164	0.354173	1.63883
Pmepa1	10.0664	9.08194	7.83046	7.73636	8.84593	10.4825	-0.984448	-0.0941015	1.63655
Adam10	11.817	11.2034	12.0176	12.8442	12.1209	13.7567	-0.613575	0.82657	1.63589
Tespa1	9.9403	10.9395	9.8833	11.9757	10.7832	12.4188	0.999192	2.09243	1.63559
Doc2b	5.84751	5.5865	5.76169	5.52344	5.11072	6.7443	-0.261012	-0.238252	1.63358
Slfn2	13.6868	13.8901	12.9181	14.3629	12.9977	14.6312	0.203338	1.44479	1.63349
C81489	6.31574	6.18522	6.0077	6.16559	5.46949	7.10292	-0.130526	0.157891	1.63343
Olfr521	9.47721	9.26745	8.06726	9.03133	8.09064	9.72312	-0.209757	0.964072	1.63248
Mon2	10.1831	9.57343	8.12261	9.11972	8.60552	10.2378	-0.609629	0.997109	1.63227
Ttc39c	6.67589	6.68996	8.02925	6.72027	9.09853	10.7269	0.0140684	-1.30898	1.6284
1700071A11Rik	6.81901	6.65833	7.54808	9.73523	7.59537	9.22353	-0.160678	2.18714	1.62817
Nrbf2	10.8435	11.3545	10.6757	10.9677	11.0718	12.6971	0.510977	0.291948	1.62531
Iqcf1	8.13343	7.99254	6.66169	8.47653	7.51405	9.13919	-0.140887	1.81483	1.62515
Acy3	6.94615	6.40274	6.7404	6.61459	5.55567	7.18045	-0.543413	-0.125807	1.62478
St13	12.1156	12.833	12.1061	12.3432	12.031	13.6557	0.717475	0.237101	1.62471
Drd3	6.53243	6.28204	5.65461	5.89096	5.23821	6.86032	-0.250385	0.236348	1.62211
E230029C05Rik	5.02529	5.27463	5.30768	5.367	5.64107	7.26309	0.249339	0.0593217	1.62202
Gm10387	5.1837	5.5729	6.04227	8.38649	5.33355	6.95493	0.389191	2.34422	1.62137
Gpr25	7.44747	7.49523	6.17851	6.56023	6.3776	7.99608	0.0477652	0.38172	1.61848
Ralgds	7.96432	8.45517	7.90238	10.2417	9.00448	10.6209	0.490856	2.33936	1.61642
Gm7257	9.16797	9.33867	7.13796	6.87446	6.39215	8.00637	0.170702	-0.263501	1.61422
4933405E24Rik	11.7653	10.9354	9.40445	10.4237	10.0747	11.6821	-0.829933	1.01926	1.60742
4930557J02Rik	6.31547	6.18565	5.36714	6.0475	5.12443	6.7312	-0.129814	0.680355	1.60678
Acot7	10.4562	11.2501	13.4432	13.5145	11.2832	12.8886	0.793891	0.0712732	1.60537
St6galnac1	10.6419	10.3483	7.89498	10.003	9.4912	11.0966	-0.293612	2.10801	1.60537
Icos	13.0798	13.2348	13.0084	13.6746	13.5613	15.1664	0.15504	0.666209	1.60509
Gata5	8.79867	8.73436	7.84311	9.01338	7.74698	9.35115	-0.0643091	1.17028	1.60417
Zeb2	5.74178	6.14318	5.53341	6.73889	5.72044	7.32426	0.401402	1.20547	1.60381
Sestd1	7.61968	7.88527	7.44447	7.2803	7.68457	9.28827	0.265588	-0.164167	1.60371
Sh3d21	8.53235	8.93982	7.97573	8.61966	7.99619	9.59785	0.407473	0.643935	1.60166
Gm9855	7.85744	8.06318	8.14119	9.14231	7.8067	9.40819	0.205742	1.00112	1.6015
C230014O12Rik	6.2617	5.80585	4.85017	6.30353	5.41421	7.01547	-0.45585	1.45336	1.60126
Tut1	8.164	8.94413	8.38053	9.20534	8.40474	10.0055	0.780124	0.824807	1.60073
Dmpk	7.18119	7.51502	6.885	7.51771	6.68504	8.28511	0.33383	0.632712	1.60007
Fam210a	6.89056	6.56306	7.13607	8.33415	6.64744	8.24697	-0.327504	1.19807	1.59954
Gm1123	8.26082	8.03253	7.62225	7.42756	7.38749	8.98659	-0.228291	-0.194691	1.59909
Cd109	4.9383	4.80113	4.80043	5.31535	5.19607	6.79481	-0.137172	0.514915	1.59874
5430425K12Rik	7.88578	7.49071	6.04045	6.37799	5.90148	7.5002	-0.395076	0.337537	1.59872
Rab39b	4.84447	4.99273	5.2006	5.6605	5.41498	7.01345	0.148252	0.459904	1.59847
4932412D23Rik	10.1421	10.0191	7.6135	8.74245	7.80011	9.39835	-0.123053	1.12895	1.59824
Cc2d2a	6.07957	5.36229	5.03037	4.91835	5.94748	7.54477	-0.717285	-0.112021	1.59729
Olfr791	6.40187	6.54929	5.67921	6.84836	5.77412	7.3703	0.147413	1.16915	1.59618
Arf6	13.0565	14.0289	12.3301	13.913	13.4008	14.9962	0.972437	1.58298	1.59543
Haao	9.4426	9.53497	9.00346	9.90871	8.78866	10.3828	0.0923732	0.905256	1.59419
Kcnk5	5.51308	5.86102	8.08624	10.2524	6.93904	8.53187	0.347939	2.16611	1.59283
Best2	9.37316	8.4102	6.95827	7.05343	6.77644	8.36889	-0.96296	0.0951593	1.59245
Runx2	6.37272	5.90525	6.02552	6.43993	5.83398	7.42614	-0.467476	0.414417	1.59216
Aatk	7.43308	6.55121	6.5456	7.51316	5.95004	7.54176	-0.88187	0.967565	1.59171
Slc17a5	10.2385	10.2838	9.03695	10.1409	9.596	11.1872	0.045316	1.10399	1.5912
Nup98	10.3952	10.1091	8.99486	10.0368	9.87371	11.4647	-0.286164	1.04196	1.59099
Gjb1	10.1683	9.84622	8.91805	10.0277	8.81939	10.4089	-0.322108	1.10966	1.58948
Usp42	10.9714	10.2173	9.92477	10.4776	9.08005	10.6676	-0.754139	0.552863	1.5875
9530034A14Rik	7.23544	7.02347	5.95525	7.53564	6.17917	7.76624	-0.211969	1.58038	1.58707
D030056L22Rik	12.0987	12.0784	11.9511	13.7471	12.3011	13.8879	-0.0202272	1.79603	1.58674
4.93242e+23	8.36101	7.4948	6.53527	8.51042	7.10745	8.69407	-0.866209	1.97515	1.58662
Ccdc137	8.81992	9.57424	9.1537	10.7449	8.82248	10.4074	0.754319	1.5912	1.58493
Pcsk1	5.79887	5.44084	5.20354	5.00626	5.87025	7.45455	-0.358031	-0.197272	1.5843
Gm2694	8.29515	8.04347	6.95847	8.60307	7.07171	8.65564	-0.251677	1.6446	1.58393
Ap5b1	10.7073	10.5969	10.8734	10.6415	9.79064	11.3736	-0.110438	-0.231918	1.58295
Ppfia3	8.15234	8.16097	7.64201	8.52578	7.25338	8.83366	0.00863287	0.883768	1.58028
Snap25	13.1908	13.6267	11.1951	12.5806	12.1389	13.7182	0.435906	1.38548	1.5793
Krt79	8.17342	8.245	7.33343	7.75138	7.65436	9.23341	0.0715796	0.41795	1.57905
Iars	11.1866	11.616	11.9172	12.5802	10.9448	12.5233	0.429444	0.662934	1.5785
Dyrk1a	9.11824	9.58641	8.49307	8.99991	8.78941	10.3678	0.468173	0.506846	1.57835
Tnfrsf9	9.98796	10.4588	9.93708	11.646	10.9965	12.5748	0.470841	1.70893	1.57822
Nfatc1	11.1688	11.6882	10.3951	11.1976	11.3242	12.9022	0.519439	0.802417	1.57799
Acr	9.81564	7.9566	7.11544	8.25993	6.96929	8.54638	-1.85904	1.1445	1.57709
Srgn	16.0135	16.4982	15.113	17.0136	16.1807	17.756	0.484745	1.9006	1.57539
Fam110c	5.45182	5.65054	5.43712	5.49354	5.79649	7.37143	0.198726	0.0564265	1.57494
Gm6209	9.49013	9.90368	8.49221	9.83312	8.36956	9.94428	0.413553	1.34091	1.57471
Neo1	6.01974	6.03619	5.61918	5.65394	5.52708	7.10177	0.0164501	0.034764	1.57469
4933408A14Rik	6.01315	6.1248	6.09849	6.88667	5.22034	6.79432	0.111647	0.788177	1.57398
4930549C15Rik	7.19465	7.02706	6.23298	7.54679	6.27889	7.85117	-0.167589	1.31381	1.57227
Fat2	9.60027	9.3561	8.34844	9.54093	8.40814	9.98036	-0.244168	1.1925	1.57222
Gm2102	7.88899	7.65198	7.06391	8.35156	6.83487	8.4069	-0.237007	1.28765	1.57203
Sec16b	5.54682	5.7353	6.04476	5.4276	6.17772	7.74938	0.188479	-0.617156	1.57167
Rangap1	10.8973	11.5723	12.7222	12.7515	10.8136	12.3848	0.674975	0.0292599	1.57117
Asb10	6.92153	6.37357	5.45031	6.61737	5.52903	7.09999	-0.547955	1.16706	1.57097
C230037L09	10.3618	8.62397	7.45772	8.48777	7.15793	8.72683	-1.73781	1.03005	1.56889
Ssmem1	6.68402	6.13626	5.45564	6.01645	5.40892	6.97674	-0.547763	0.560812	1.56781
Arhgap17	12.1186	11.8355	10.4623	12.2056	11.3981	12.9654	-0.283043	1.74334	1.56725
Slc24a3	9.31098	9.1324	8.68415	9.30223	8.83513	10.4007	-0.178577	0.61808	1.56553
Alk	5.75197	6.2277	5.51358	6.69027	6.07662	7.6417	0.475724	1.17668	1.56507
Fam160a1	7.98218	6.86051	6.14991	6.5421	6.97803	8.54161	-1.12167	0.392192	1.56359
LOC100861916	8.03517	8.46551	8.00727	7.87236	7.78993	9.35289	0.430346	-0.134917	1.56296
2310042E22Rik	6.78883	6.83871	6.68376	7.82358	6.35944	7.92224	0.0498887	1.13983	1.5628
Olfr128	7.94041	7.43608	6.32721	6.50595	6.55484	8.11746	-0.504329	0.178739	1.56262
Gm4402	8.57	8.4564	7.18465	7.87618	7.42813	8.99061	-0.1136	0.691527	1.56248
Olfr944	6.05585	5.51234	5.00744	6.05797	5.08858	6.65012	-0.543516	1.05053	1.56154
C1d	7.77541	6.9814	6.52702	8.00496	6.48294	8.04393	-0.794013	1.47794	1.56098
Ccr2	7.76277	7.19779	8.32448	8.62686	9.16757	10.7277	-0.564977	0.302387	1.56011
Lep	8.38668	8.74193	7.29151	8.9333	7.93617	9.49596	0.355249	1.64179	1.55978
1700019D03Rik	7.6877	8.08102	7.45151	8.02385	7.76299	9.32224	0.393321	0.572337	1.55925
Cars	11.7952	12.7107	12.5192	12.7522	11.6462	13.2052	0.91545	0.232941	1.55904
Enc1	11.746	12.3018	10.3821	13.1432	11.12	12.6778	0.555758	2.76107	1.55773
Fancf	8.51822	8.45098	9.6228	10.396	9.16252	10.7201	-0.0672481	0.773155	1.55763
Gm5901	7.99494	7.58351	7.03202	7.22633	6.55122	8.10854	-0.411422	0.194309	1.55732
Gm3985	5.72984	6.0594	5.33954	6.28451	5.25832	6.8148	0.329554	0.944969	1.55648
Krtap9-1	6.88138	7.4886	6.39346	7.65878	6.66748	8.22358	0.607213	1.26531	1.55611
Rbbp7	12.3735	12.8723	13.4328	13.3604	12.2678	13.821	0.498852	-0.0723257	1.55321
AA522020	13.4754	13.9776	11.3247	13.0339	12.6906	14.2433	0.502186	1.70919	1.55269
Aqp7	8.34721	7.79616	6.72246	7.26524	6.55306	8.10563	-0.551057	0.542785	1.55256
Ube2a	10.8569	11.1887	11.2979	11.9645	11.1021	12.654	0.331802	0.666603	1.55184
Gmppb	10.3251	10.8556	11.2628	11.6461	10.5131	12.0646	0.530471	0.383292	1.55146
Hsf2bp	6.38108	6.19099	5.79386	6.82147	5.45739	7.00791	-0.190089	1.02761	1.55052
Pdx1	6.88672	5.83508	6.38702	7.21383	5.52314	7.07355	-1.05164	0.826806	1.55041
Ahi1	6.05697	6.15703	6.56121	6.4066	6.17768	7.72647	0.10006	-0.154614	1.54878
Reg3d	7.81157	7.5796	6.74832	6.93762	6.35457	7.90319	-0.231978	0.189296	1.54862
Aen	12.1746	12.7401	13.2704	14.2647	11.8692	13.4177	0.565551	0.994269	1.54851
Man1a	8.72738	8.02249	7.95278	8.97062	7.88537	9.43335	-0.704886	1.01784	1.54798
Pop1	8.93613	9.5203	11.0506	12.277	9.25777	10.8055	0.584171	1.22637	1.54773
Klhdc7b	9.16988	8.88987	7.94807	9.08566	7.71803	9.26334	-0.280011	1.13759	1.54531
Nf2	7.47528	7.12021	7.94119	7.86427	7.2191	8.76436	-0.355069	-0.0769228	1.54526
4933403J19Rik	5.79087	6.26987	6.42868	5.88477	6.99685	8.53823	0.479002	-0.543919	1.54139
Dock4	6.85233	7.59449	6.47458	6.62339	7.33778	8.87799	0.742162	0.148817	1.5402
Olfr532	6.78456	6.38205	5.30938	5.85061	5.5145	7.0532	-0.402505	0.541233	1.53871
LOC677113	14.0733	14.1294	11.0743	12.9923	11.6877	13.2252	0.0561675	1.91799	1.53751
AW125646	7.39454	6.67505	5.9346	8.76823	5.92046	7.45743	-0.719485	2.83363	1.53698
Smco4	7.57622	8.03079	9.3019	10.108	9.48134	11.0177	0.454567	0.806049	1.53633
Zfp397	7.48788	8.39433	7.68251	8.4839	7.46431	8.99933	0.906457	0.801389	1.53503
Olfr100	7.71199	7.58601	7.40368	8.45908	6.93247	8.4664	-0.125976	1.0554	1.53393
Vmn1r73	5.70537	5.28488	4.89699	5.34238	4.64387	6.17756	-0.420487	0.445393	1.53369
Atp6v1e2	7.84101	7.76537	7.27883	7.96959	6.7178	8.25023	-0.0756457	0.69076	1.53243
Slc13a2os	6.08183	5.73871	5.10579	5.2483	4.83774	6.36987	-0.343115	0.14251	1.53213
Mkrn2	9.57147	8.90081	9.40652	9.9152	9.52293	11.0537	-0.670652	0.508678	1.53081
Gm9876	8.50715	8.2702	7.71567	8.58847	7.44109	8.97119	-0.236952	0.872802	1.5301
Mapkapk3	9.89636	10.6191	10.1431	10.6811	10.4187	11.9485	0.722775	0.537989	1.52987
Tssk4	9.18631	8.55594	7.12419	8.34262	7.16325	8.69285	-0.630368	1.21843	1.52959
Kansl1l	7.37379	7.90011	6.85624	7.53319	8.33092	9.86012	0.526322	0.676954	1.5292
Hsd17b12	9.43356	9.81661	10.1939	11.4049	9.77777	11.3049	0.383049	1.21092	1.52715
6230415J03Rik	10.4226	10.1117	7.99976	9.84261	9.25003	10.7765	-0.310877	1.84285	1.52649
Zfp112	7.61491	7.26446	6.05749	6.8117	6.04539	7.57174	-0.350451	0.754211	1.52635
4930563M20Rik	6.16413	6.16437	5.19896	5.60255	5.42336	6.94962	0.000241515	0.403587	1.52625
Zdhhc5	9.2195	9.85714	9.4996	10.3395	9.58927	11.1132	0.637645	0.839922	1.52392
Prl3b1	8.58389	8.47075	7.71749	8.96808	7.66783	9.19167	-0.113138	1.25059	1.52384
Mtmr7	7.18064	7.47516	6.74752	7.63084	7.45352	8.97724	0.294523	0.883328	1.52372
Gm3776	5.72464	6.0319	5.33391	6.43143	5.74343	7.26583	0.307259	1.09752	1.5224
Lonrf3	6.60109	7.11071	7.69558	8.98085	7.16931	8.69067	0.50962	1.28527	1.52136
Sik2	9.19444	9.20573	7.9143	8.51355	8.17703	9.69796	0.0112872	0.599252	1.52094
4931408D14Rik	6.95726	6.29931	6.11394	7.24465	5.76844	7.28895	-0.657952	1.13071	1.52051
9230102O04Rik	6.92035	6.7979	7.65292	9.21709	6.86367	8.38391	-0.122446	1.56418	1.52024
Rtn3	10.2356	10.196	11.4785	11.1688	10.3845	11.9044	-0.039622	-0.309728	1.51993
Rasgef1c	7.01048	7.0487	7.05882	7.96872	6.4895	8.00896	0.038224	0.909902	1.51945
Atp2a1	6.27458	6.72668	7.52897	7.49906	6.3576	7.87686	0.452102	-0.0299127	1.51926
Palld	6.7551	6.95424	5.70828	6.24785	6.84553	8.36429	0.199145	0.539574	1.51875
Dmrtc1b	7.17419	6.47386	5.87183	6.81839	5.95096	7.46918	-0.700332	0.946556	1.51822
Krtap4-7	6.50743	6.15085	5.39704	6.4647	5.27846	6.79513	-0.356584	1.06765	1.51667
Rhox3a	6.02811	5.86253	6.48065	5.65581	5.93859	7.45504	-0.165578	-0.824843	1.51645
Itm2c	11.0363	11.3277	10.5428	10.5478	11.8441	13.3589	0.291381	0.00505767	1.51481
Cetn1	9.47977	9.11468	8.22447	9.66011	8.38863	9.90202	-0.365093	1.43564	1.51339
Tmem151a	7.06468	6.76666	6.22475	6.75667	6.2845	7.79718	-0.298013	0.531915	1.51268
Ces2c	6.95574	7.5963	5.76105	5.37246	8.75526	10.2676	0.640568	-0.388593	1.51236
Lyzl6	7.67474	7.03403	6.81373	7.82766	6.63008	8.14218	-0.640707	1.01393	1.51211
Myl9	6.77149	7.05974	6.23874	6.97897	6.67807	8.19008	0.288241	0.740231	1.51201
Tmem179	6.55507	6.33021	6.06517	7.13407	6.06432	7.57526	-0.224859	1.0689	1.51094
A430017K17	10.5352	10.2182	8.62225	10.4687	9.50328	11.013	-0.317004	1.84649	1.50968
1700016K19Rik	8.68372	8.57111	7.73265	9.03581	7.81813	9.32707	-0.112602	1.30316	1.50894
Gm3764	7.66904	7.52695	6.7993	7.6462	6.66201	8.1704	-0.142088	0.846894	1.50839
Gjc2	8.01351	8.12186	7.32862	8.44356	7.36415	8.87151	0.108347	1.11493	1.50737
Dhx33	10.6479	10.5818	10.1353	11.9059	10.0248	11.5305	-0.0660739	1.77065	1.50569
Wdr77	8.53629	8.02433	9.26592	10.306	7.84851	9.35386	-0.511958	1.04011	1.50535
Fzd8	6.64388	6.12402	5.5593	5.83803	5.23436	6.73944	-0.519867	0.278731	1.50509
Clec4e	5.22115	6.19972	4.83087	5.16134	5.53769	7.04196	0.97857	0.330468	1.50427
Uhrf1bp1l	12.2596	12.6362	11.4544	12.3586	11.9472	13.4496	0.376573	0.904224	1.50243
Mpp3	9.1273	8.37698	7.33805	9.05304	7.97327	9.475	-0.750323	1.71499	1.50172
Naf1	10.1427	10.6045	11.433	12.8102	10.4042	11.9055	0.461773	1.37728	1.50132
Mier3	8.44436	8.77362	8.45031	9.62311	8.7225	10.2231	0.329257	1.17281	1.50063
Olfr324	6.73704	7.14085	6.00877	7.75506	6.40279	7.90221	0.40381	1.74629	1.49942
Lama3	7.37506	7.09978	6.23161	6.76395	6.04627	7.54192	-0.275281	0.532336	1.49565
Slc27a4	7.25734	7.80211	6.81012	7.58548	6.88192	8.37707	0.544777	0.775362	1.49515
Specc1	6.48556	6.29169	7.14211	7.2205	6.23954	7.73342	-0.193877	0.0783949	1.49388
Rmrp	13.1143	11.9161	8.91037	9.7922	10.4646	11.9584	-1.1982	0.881831	1.49374
Olfr1043	7.11506	6.47922	5.19088	7.11191	5.84182	7.33532	-0.63584	1.92103	1.4935
Gm7894	5.98729	6.61645	5.81876	6.89573	6.03519	7.52738	0.629159	1.07697	1.49219
Slc18b1	5.36807	5.87831	5.01367	7.32386	5.56428	7.05566	0.510234	2.31019	1.49138
Apoc1	7.10871	7.71959	6.75602	7.26122	7.05929	8.54842	0.610882	0.505198	1.48912
4930422G04Rik	6.53811	7.45392	8.21101	7.60129	7.49913	8.9874	0.915801	-0.60972	1.48827
Synpo	6.11732	6.38488	6.46528	7.14695	6.17559	7.66384	0.267558	0.681663	1.48825
Atp13a3	10.3308	10.3712	9.82203	10.4574	9.77988	11.268	0.0404026	0.635344	1.48809
Gm12830	4.6327	5.45453	5.28228	5.34916	5.05602	6.54398	0.821832	0.0668864	1.48796
Sirt2	10.5373	11.4822	10.6992	11.3551	10.8792	12.3662	0.944982	0.65587	1.48705
Polr1a	10.727	10.0478	9.9487	11.0858	8.82637	10.313	-0.679143	1.13708	1.48661
Ctrl	8.13674	8.56504	8.12644	8.82399	7.6028	9.08919	0.428298	0.697549	1.48639
Rlim	8.87702	8.9726	8.16827	9.8223	8.54544	10.0312	0.0955787	1.65403	1.48571
Ndfip1	14.4547	14.296	14.1405	14.8872	14.5491	16.0346	-0.158718	0.746649	1.4855
BC018473	7.33216	7.97378	6.87979	8.74585	7.58696	9.07219	0.641616	1.86606	1.48523
D830039M14Rik	7.96746	6.74895	6.33629	6.36662	5.73776	7.22243	-1.21851	0.0303239	1.48467
Wfdc3	6.24415	6.8448	7.59925	9.3207	7.92235	9.40569	0.600653	1.72145	1.48335
Cgref1	5.51419	5.72824	6.44365	6.35043	5.39459	6.87706	0.214054	-0.0932142	1.48247
Vmn1r42	7.27178	6.82672	6.9283	7.67038	6.41323	7.89524	-0.44506	0.742085	1.48201
Champ1	8.04595	8.87093	8.10787	9.72147	8.28764	9.76903	0.824984	1.6136	1.48139
Tmem255b	6.39987	6.10416	5.81601	7.00777	6.03792	7.519	-0.295702	1.19176	1.48108
Gm15417	8.78699	8.1909	7.51958	7.45574	6.99358	8.47265	-0.596094	-0.0638407	1.47908
Alx4	8.75677	9.01324	7.82175	8.74311	7.73026	9.20777	0.256465	0.921357	1.47751
C230057M02Rik	10.4548	10.6574	8.68628	9.47984	9.48041	10.9575	0.202582	0.793559	1.47714
Arhgef19	7.76131	7.41347	6.98416	8.00544	6.98399	8.461	-0.347842	1.02128	1.477
Rsph4a	5.48296	6.02933	5.5607	5.97233	5.48969	6.96549	0.546369	0.41163	1.4758
D7Wsu130e	7.04878	6.68146	7.36282	8.02448	6.16986	7.64539	-0.367322	0.66166	1.47553
Hat1	9.84053	9.83821	9.44976	10.0138	8.95781	10.4325	-0.00232002	0.564075	1.47471
Rhox2c	6.1905	6.29431	5.50225	6.70138	6.01762	7.49201	0.103811	1.19913	1.47439
Zfp385a	7.21666	8.03621	7.0529	8.64406	7.36634	8.84072	0.819554	1.59116	1.47438
Ripk2	7.06429	6.89052	6.82294	8.38984	7.40471	8.87884	-0.173766	1.5669	1.47413
Slc1a5	11.6756	12.5421	12.2372	13.4621	12.065	13.5391	0.866541	1.22494	1.47412
Runx1	10.0684	10.0877	9.57642	10.5766	10.4022	11.8762	0.0192823	1.00014	1.47402
Notch1	7.3277	7.64304	6.91577	7.92838	6.93612	8.41013	0.315337	1.01261	1.47401
Zfp384	7.50413	8.11895	7.41495	7.7974	7.21289	8.68617	0.614821	0.38245	1.47327
Fam170b	6.73567	7.17605	6.71501	8.49671	7.3713	8.84434	0.44038	1.7817	1.47305
Fga	6.57964	7.12122	6.46714	7.12846	6.27422	7.74602	0.541581	0.661326	1.4718
Lce3b	7.3249	7.06034	6.8581	7.91339	6.55945	8.0304	-0.264559	1.05529	1.47095
Esyt3	7.65803	6.90309	6.53718	7.40366	6.2686	7.73907	-0.754934	0.866486	1.47048
Mcidas	13.9578	14.2054	11.8266	13.1406	12.845	14.3145	0.247605	1.314	1.46949
Lrp5	11.5168	11.5872	9.81465	11.1394	10.0958	11.565	0.070478	1.32478	1.46923
Foxp3	8.28202	8.73216	8.956	8.00062	10.116	11.5851	0.450135	-0.955383	1.46909
Rps19bp1	11.3087	12.1063	12.2613	12.7132	11.2739	12.742	0.797615	0.451895	1.46805
Gm10362	8.53908	8.89205	6.33001	6.82101	6.34397	7.80974	0.352974	0.491001	1.46577
Atp6v0e2	5.43115	5.50316	5.7885	5.56539	5.31859	6.78348	0.0720124	-0.223111	1.46489
Smcr8	8.38075	8.86769	8.49432	8.89402	8.02622	9.49107	0.486942	0.3997	1.46485
Gsx2	6.39891	5.90562	6.20638	6.83952	5.80378	7.26731	-0.493289	0.633143	1.46353
Ddr1	6.79249	7.03167	7.99255	8.95759	7.76082	9.22426	0.239185	0.965043	1.46345
Olfr59	5.46331	6.18861	5.622	6.86548	5.82597	7.28811	0.725304	1.24348	1.46215
Spryd4	7.97674	8.30357	8.36507	9.71216	7.7516	9.21341	0.326825	1.34709	1.46181
Gm15441	5.75316	6.34192	6.37402	7.80083	6.44279	7.90205	0.588767	1.42681	1.45926
Cltc	11.8475	12.2048	11.6389	12.2524	11.8178	13.277	0.357261	0.613562	1.45918
Oprd1	5.55488	5.36212	5.31883	5.36161	4.98463	6.44284	-0.192754	0.0427845	1.45821
1700027A15Rik	7.37195	7.22647	5.60379	6.40063	5.82966	7.28673	-0.145479	0.796839	1.45707
Vmn2r97	5.51397	6.25086	5.91156	6.14411	6.01693	7.47233	0.736891	0.232551	1.45539
Spire1	8.09524	7.42122	7.10313	7.79229	6.88794	8.3423	-0.674018	0.689164	1.45436
Cd300c	7.85205	7.57855	5.90341	7.33806	6.17246	7.62674	-0.273504	1.43466	1.45428
2210416O15Rik	5.41391	6.16723	6.61216	7.83217	6.32934	7.78212	0.75332	1.22001	1.45278
Tctn2	7.32472	7.08264	7.31988	7.19101	6.21419	7.66667	-0.242083	-0.12887	1.45248
2210015D19Rik	8.55887	8.28519	7.02229	7.47291	6.62128	8.07327	-0.273681	0.45062	1.452
Gldc	7.19144	7.25201	7.84464	8.39657	8.42776	9.8797	0.0605694	0.551926	1.45194
Zfp36l3	9.59597	9.89088	8.0437	10.3385	9.33458	10.786	0.294911	2.2948	1.45139
Magel2	7.93151	7.26287	6.29327	8.16615	6.79171	8.24258	-0.668637	1.87288	1.45087
Prickle1	8.84589	9.37947	9.01773	8.84395	9.59916	11.0494	0.533572	-0.173772	1.45025
Casp14	6.15423	6.45811	6.47209	6.45899	6.47742	7.92707	0.303881	-0.0130994	1.44965
Hoxa9	7.84548	7.00312	5.52273	6.83074	5.94088	7.39037	-0.842363	1.30801	1.44949
Map3k7	10.0559	10.1208	10.127	10.3633	9.45211	10.9006	0.0648904	0.23636	1.44849
A530065N20Rik	4.82461	5.11214	4.74144	4.78152	4.57049	6.01726	0.287534	0.0400734	1.44677
Parm1	7.09287	6.89107	8.41209	7.77805	6.50757	7.95302	-0.201795	-0.634041	1.44545
Jarid2	12.0593	11.5878	10.0303	12.3309	11.4907	12.9342	-0.471436	2.30061	1.44348
Hrh4	7.56502	7.95757	7.50873	8.54823	7.63087	9.07401	0.392547	1.0395	1.44314
Pgbd1	7.43935	6.80139	6.56086	6.09366	6.1414	7.58449	-0.637962	-0.467204	1.44309
Lypd6	7.54605	7.0565	5.79936	6.39589	6.24976	7.6921	-0.489544	0.596532	1.44233
Atp10a	8.35718	9.00976	10.1246	10.7266	8.58474	10.0269	0.652577	0.602084	1.44221
Atxn7l1	9.8288	9.66934	8.99373	10.1024	9.97551	11.4168	-0.159459	1.10862	1.4413
Olfr338	7.00843	6.78919	5.73001	7.52214	6.12293	7.56416	-0.219243	1.79213	1.44123
Ptpn1	8.56369	9.18848	9.48672	9.97214	8.79756	10.2376	0.624783	0.485413	1.44002
Cysltr2	6.72326	7.40954	7.54463	7.60973	8.60036	10.0401	0.686281	0.0651072	1.43977
Krtap10-10	11.8028	11.1764	9.85959	11.1472	10.3971	11.8365	-0.626417	1.28765	1.43941
Wnk1	11.0777	11.7477	10.2883	10.7754	11.1143	12.5527	0.66996	0.48715	1.43838
Mbnl2	9.81157	9.38071	8.3855	9.44329	9.48097	10.9186	-0.430865	1.05779	1.43762
A130078K24Rik	10.5419	11.1842	8.76789	10.3428	10.5666	12.0037	0.642338	1.57491	1.43713
Fzd9	5.15744	5.31178	6.04695	8.57436	5.21825	6.6545	0.154336	2.52742	1.43625
Wdr4	11.0418	11.8485	12.2456	12.7401	11.0135	12.4494	0.80666	0.494538	1.43587
Ybey	8.13885	8.20688	8.62181	8.85095	7.3521	8.78787	0.0680381	0.229146	1.43577
Cml1	8.88052	9.19617	8.5402	8.23329	8.07761	9.51326	0.315647	-0.306907	1.43565
Atp2c2	7.92483	7.98945	7.18082	8.53462	7.46314	8.89875	0.0646125	1.3538	1.4356
Impg1	10.2209	10.0849	8.76108	10.075	8.89045	10.3256	-0.135964	1.31392	1.43519
Ildr1	5.14707	5.8753	5.66891	5.77429	6.19025	7.62521	0.728221	0.105381	1.43495
Polr1b	7.12583	7.9263	8.12609	9.83897	7.37569	8.81043	0.800474	1.71289	1.43474
Taar7f	7.41969	6.50447	5.98416	6.48284	5.63309	7.06781	-0.915214	0.498683	1.43472
4930555K05Rik	5.76972	5.42366	6.41441	7.85749	6.58415	8.01877	-0.346054	1.44308	1.43461
Pou2af1	10.7982	11.6853	10.0936	12.3602	11.1623	12.5968	0.887106	2.2666	1.43456
Lce1a2	11.575	10.9177	8.92912	11.2529	10.3061	11.739	-0.657261	2.32382	1.43288
Hesx1	6.16846	6.10255	7.10421	6.77336	5.34686	6.77949	-0.0659184	-0.330846	1.43263
Map3k11	9.4364	10.3526	9.98091	11.1348	9.6002	11.0328	0.916197	1.15385	1.43262
2310010J17Rik	11.0593	11.7966	11.2657	12.8737	12.1684	13.5996	0.737293	1.60805	1.43125
Usp37	6.51548	7.20113	6.79877	6.79917	6.50378	7.93482	0.685648	0.000399789	1.43105
9030625N01Rik	6.54463	7.17187	6.81456	6.77442	6.31528	7.74619	0.627237	-0.0401438	1.4309
4430402I18Rik	4.72813	4.99387	5.16278	4.90104	4.70921	6.14009	0.265735	-0.261736	1.43088
AI118078	11.353	11.5272	8.86442	10.9307	11.2649	12.6951	0.174279	2.06632	1.43021
Olfr1126	7.20394	7.26589	6.72015	7.48791	6.24087	7.67065	0.0619565	0.76776	1.42978
C920021A13	7.57587	7.96712	7.17647	8.68641	8.22281	9.65012	0.391243	1.50994	1.42731
Cers4	10.9457	10.7333	11.3681	9.97516	11.7654	13.1921	-0.212353	-1.3929	1.42674
Ube2dnl2	6.87803	6.69466	6.35672	5.76698	5.66937	7.09505	-0.183367	-0.589738	1.42568
Yars	5.71142	6.02013	6.83275	7.0179	5.68501	7.11047	0.308711	0.185151	1.42546
Spag9	12.6461	12.7947	10.0795	11.8915	11.9058	13.3303	0.148616	1.81192	1.42449
1500004F05Rik	9.93354	9.92531	8.4886	9.83249	9.12312	10.5472	-0.00823043	1.34388	1.42409
AU024581	9.1542	9.52782	8.09449	9.65446	8.66381	10.0865	0.373621	1.55997	1.42268
Cxx1a	9.9402	9.88835	8.93024	9.72829	8.61272	10.0349	-0.0518478	0.798043	1.42214
Elk4	9.98966	10.043	8.77727	9.12116	9.06201	10.4836	0.0533414	0.343892	1.4216
Gfra3	7.93843	7.55149	6.91448	7.98258	6.67534	8.09688	-0.386943	1.0681	1.42154
Gm16863	7.58653	7.43522	7.15145	7.93311	6.86769	8.28921	-0.151313	0.781664	1.42152
Casp16	8.14104	6.38421	5.73678	7.32732	5.87538	7.29671	-1.75684	1.59054	1.42133
Fhdc1	4.96464	5.67574	5.29975	5.24175	5.40235	6.82352	0.711094	-0.0579934	1.42117
BC051142	7.65488	7.28186	6.23413	6.82197	6.40815	7.82869	-0.373021	0.587837	1.42054
Ipo5	9.43481	9.87145	10.8357	11.8775	9.73247	11.1516	0.436633	1.0418	1.41917
Tert	9.05435	8.55337	6.97239	7.16105	7.27391	8.69116	-0.500978	0.188661	1.41725
2810403G07Rik	5.30942	6.29058	6.06658	7.43022	5.67637	7.09325	0.981156	1.36364	1.41688
Parp14	11.5896	12.2097	12.0445	12.0717	9.69997	11.115	0.620099	0.0272049	1.41508
1700023A20Rik	6.00577	6.20511	5.7841	6.58271	5.48836	6.90251	0.199338	0.798612	1.41416
4933401L05Rik	5.63934	6.37745	5.501	6.71052	6.23102	7.64454	0.738113	1.20951	1.41352
Pla2g4d	5.49938	6.00005	4.99808	6.16008	5.68159	7.09414	0.500671	1.162	1.41255
Rtp1	7.33947	7.71568	5.94624	7.74691	6.66418	8.07667	0.376206	1.80067	1.41249
Olfr1306	7.53507	7.16732	5.99021	7.58188	6.45314	7.86495	-0.367748	1.59167	1.41181
Olfr119	4.67208	5.57355	4.91641	6.00586	4.84185	6.25303	0.901475	1.08945	1.41118
Dopey2	9.37002	9.8018	9.09412	9.96578	9.59683	11.0078	0.431779	0.871661	1.41095
Snx9	9.85859	10.6642	10.123	11.1924	9.03686	10.4473	0.805614	1.06941	1.41047
Gemin8	6.03808	6.31682	7.78908	8.68365	7.20925	8.6189	0.278739	0.894566	1.40965
1110017D15Rik	6.8331	7.09644	6.13685	7.58471	6.42122	7.83086	0.263337	1.44786	1.40964
Muc1	6.37916	6.27562	5.26174	7.4777	5.96012	7.36908	-0.103543	2.21595	1.40896
D2Bwg0886e	8.61817	8.2171	7.84904	8.85739	7.79305	9.2019	-0.401071	1.00835	1.40885
AY512931	5.5701	5.32563	5.64202	4.95057	4.92298	6.33119	-0.244475	-0.691451	1.40821
Gm10763	6.72321	6.15272	5.77471	6.96814	6.48285	7.89097	-0.570491	1.19343	1.40813
Stim2	7.65604	8.01442	7.25231	7.36904	7.60469	9.0121	0.358386	0.116729	1.40741
Gm9054	8.60791	9.06611	7.87003	8.94482	7.71929	9.12625	0.458198	1.07479	1.40697
Fbl	12.7994	13.1831	11.9112	13.2946	12.407	13.813	0.383722	1.38339	1.406
LOC101055842	7.5836	8.41275	7.25447	8.34573	7.58911	8.99468	0.829155	1.09126	1.40557
Nxf3	5.18541	5.29156	5.02554	6.46674	5.31896	6.72412	0.10615	1.4412	1.40517
Atad3a	10.4999	10.8814	10.9444	12.5219	10.4487	11.8537	0.381505	1.57743	1.40499
Vmn1r80	6.77607	7.22341	6.83382	7.1559	6.69824	8.10303	0.447344	0.322078	1.40479
Inhbe	8.58875	8.16206	7.25111	8.2119	7.08937	8.49354	-0.426686	0.960788	1.40417
Mrgprb3	6.10647	5.79623	5.49897	6.22512	5.30902	6.71285	-0.310244	0.726158	1.40383
Olfr1008	7.87013	8.29535	7.33239	8.45878	7.1492	8.55298	0.425216	1.12639	1.40378
Zfp593	10.1742	11.0959	10.5542	11.9613	10.3602	11.764	0.921673	1.40713	1.40373
E130018O15Rik	6.57913	5.67588	5.60898	5.93255	5.78398	7.18737	-0.903254	0.323567	1.4034
Kif3c	9.40097	9.20938	8.311	9.20187	8.14005	9.54316	-0.191593	0.890872	1.40311
Rcl1	10.5936	11.0104	10.0689	12.4755	10.8229	12.2256	0.41678	2.40662	1.40273
Tecpr2	8.6864	7.92337	7.84644	9.27406	7.6741	9.07618	-0.76303	1.42762	1.40209
Kcnk10	6.17797	6.19103	6.04755	6.11732	5.77132	7.17303	0.0130633	0.0697694	1.40171
Reg4	5.85252	6.30223	5.5503	4.91358	5.21746	6.61898	0.44971	-0.636722	1.40152
Arl10	6.67472	6.72752	5.80014	7.15947	5.84151	7.24298	0.0528079	1.35932	1.40147
Dclre1c	8.76151	8.98866	7.89918	8.71298	8.44243	9.84379	0.227149	0.813796	1.40136
Gas2	5.48752	5.6398	6.30614	6.64316	6.19609	7.5971	0.152273	0.33702	1.40101
Gm13375	6.80367	6.67295	6.35277	6.33477	5.52686	6.92682	-0.13072	-0.0179999	1.39996
Leprel1	6.59291	5.94052	5.24542	5.84005	6.08059	7.48023	-0.652383	0.594627	1.39964
Rtkn	10.9549	9.99904	8.84391	9.89534	8.93843	10.3378	-0.955835	1.05143	1.39933
Znhit1	9.81965	10.462	12.2957	12.2742	9.47419	10.8733	0.642352	-0.0215074	1.39916
Gm10510	7.61274	7.47322	6.50383	7.90602	6.85569	8.25475	-0.139526	1.4022	1.39906
Olfr978	7.27647	6.65397	5.55077	6.0233	5.39777	6.7963	-0.622503	0.472532	1.39853
Fyn	11.2229	11.1819	10.4171	11.3	11.4208	12.819	-0.0410746	0.882984	1.39829
Kitl	5.50563	6.26417	5.78724	6.87967	5.82755	7.22577	0.758537	1.09243	1.39822
Ptpn23	11.8303	12.6113	11.1231	12.0289	11.4271	12.8253	0.781001	0.905841	1.39817
Itpkc	8.91997	9.91545	8.39962	10.4812	9.28548	10.6827	0.995483	2.08154	1.39722
Hist1h2be	6.59866	7.31299	6.90249	8.28295	7.0201	8.41725	0.714324	1.38046	1.39715
Olfr485	5.9593	5.82746	5.41548	6.76098	5.64408	7.04062	-0.131834	1.34549	1.39654
LOC100862627	6.23453	6.78919	6.15762	5.93218	5.55779	6.9539	0.554658	-0.225437	1.3961
Oxgr1	4.75437	4.61151	5.13833	4.71582	4.53531	5.93123	-0.142857	-0.422501	1.39592
Zfp352	9.13823	8.53457	6.74645	7.32448	6.87062	8.26474	-0.603658	0.57803	1.39412
Krt17	5.49576	6.10446	5.81604	5.33422	6.5582	7.95184	0.608703	-0.481822	1.39364
1700034O15Rik	7.24708	7.53974	6.53624	8.11349	6.7508	8.14358	0.292657	1.57725	1.39278
Pno1	12.0355	12.3303	12.5514	13.4267	12.0693	13.4619	0.294724	0.875307	1.39264
Sybu	6.76205	7.75443	5.65925	6.42574	6.56492	7.95702	0.992381	0.76649	1.3921
Olfr1350	7.48987	7.7325	7.21051	8.40091	7.44848	8.84027	0.242624	1.1904	1.39179
Vmn1r56	8.88742	9.1705	6.24916	6.86216	6.62521	8.01609	0.283079	0.613005	1.39088
Ptpn11	13.2994	12.6783	12.6221	12.3738	13.038	14.4282	-0.621059	-0.248324	1.39022
Cyp4a31	6.45767	6.49722	5.78591	6.36325	5.61001	7.00017	0.0395527	0.577336	1.39017
Ces2h	5.22436	5.11519	5.4448	4.92292	4.68894	6.07901	-0.109165	-0.52188	1.39007
Arhgef33	7.28803	6.61399	6.45193	7.47654	6.21442	7.60446	-0.674041	1.02461	1.39005
Slc38a10	9.74197	9.76691	8.56515	10.33	9.18102	10.5704	0.0249409	1.76484	1.38936
Thap4	8.56304	8.99192	9.42401	10.1038	8.5149	9.90412	0.428884	0.679774	1.38922
Il2rb	12.6895	12.996	14.8842	13.778	13.6181	15.0067	0.306506	-1.10624	1.38858
Saa1	9.48484	9.11084	7.37358	8.91833	8.32877	9.71707	-0.374002	1.54475	1.3883
Lce1k	7.59295	7.22029	7.12777	7.98281	6.75703	8.14505	-0.372663	0.855043	1.38803
Trp63	7.46338	7.40502	6.578	7.62872	6.78371	8.17161	-0.0583594	1.05072	1.3879
Klk4	6.48597	7.44374	6.30261	7.74706	6.78475	8.17252	0.957773	1.44445	1.38777
Creb3l1	8.54606	8.59695	8.39575	8.35451	7.44512	8.83214	0.0508974	-0.0412375	1.38702
Gm4593	8.1774	7.68562	6.73971	8.28194	7.07055	8.4572	-0.491787	1.54223	1.38664
Ar	7.40374	7.77279	7.58544	7.85801	7.6019	8.98784	0.36905	0.27257	1.38594
Ddx56	10.6893	10.9391	11.5414	12.3885	10.4955	11.8812	0.249778	0.84709	1.38568
Fam107a	8.09959	8.51843	6.79662	7.90031	6.93469	8.31791	0.418835	1.10369	1.38322
Ifna7	7.0067	6.3833	6.23826	6.1795	5.72122	7.10434	-0.623398	-0.0587621	1.38312
Gm10426	4.99551	5.1409	4.95801	5.44214	5.02745	6.40962	0.145389	0.484131	1.38217
Wdr48	11.6239	10.6075	10.0119	11.0881	10.5752	11.9573	-1.01644	1.07621	1.38208
LOC101056207	5.15538	5.03086	5.50234	5.36616	5.1023	6.48426	-0.124521	-0.136173	1.38196
Usp6nl	6.83292	7.483	6.71928	7.10324	7.8464	9.22813	0.650082	0.38396	1.38173
Capn11	10.316	10.2102	8.27371	9.38675	8.56295	9.94465	-0.105803	1.11304	1.3817
2700097O09Rik	9.87305	9.30216	9.97535	10.2871	9.77908	11.1608	-0.570883	0.311727	1.3817
Gdap1	6.9348	5.02852	5.00501	4.73415	4.8327	6.2144	-1.90628	-0.270867	1.38169
Larp1	12.1545	12.5979	12.6732	13.7861	11.9337	13.3142	0.443344	1.11289	1.38053
Nrip3	7.20673	6.86531	6.61072	7.28109	6.54396	7.92429	-0.341423	0.670367	1.38033
S100a2	7.82331	8.41651	8.41948	9.44097	8.04739	9.42733	0.593202	1.02149	1.37994
Naa50	8.89338	9.22071	9.59816	10.5964	8.94138	10.3204	0.327333	0.998253	1.37902
Gm15706	8.03848	8.84798	7.73942	8.73575	8.56201	9.94083	0.809495	0.99633	1.37882
Mlf1	5.93233	6.61797	8.4948	8.69049	7.39847	8.77708	0.685646	0.195695	1.37861
Magi3	8.36583	7.55439	7.59371	7.08563	7.2168	8.59498	-0.811436	-0.508082	1.37818
Vmn1r25	7.78568	8.04306	6.92584	7.21643	7.05045	8.42846	0.257383	0.290593	1.37801
Ltc4s	10.4704	10.2674	8.96648	9.86039	9.07455	10.4524	-0.203067	0.893906	1.3778
Cd14	6.865	7.70915	6.39949	6.73393	6.54321	7.92037	0.844141	0.334439	1.37716
4930453H23Rik	7.41246	8.07185	7.16042	8.52226	7.48795	8.86501	0.65939	1.36184	1.37706
Calcr	5.74717	4.7224	4.91289	5.33675	4.98695	6.36337	-1.02477	0.423865	1.37642
Lap3	9.50425	10.2777	11.5284	12.6195	10.0687	11.4442	0.773429	1.09109	1.37553
Vmn1r131	5.62977	6.07848	5.24212	7.08929	6.11131	7.48637	0.448705	1.84717	1.37505
Prkch	10.7184	10.4439	9.01168	10.7069	10.2668	11.6403	-0.274494	1.69526	1.37343
Il19	5.18762	5.56482	7.01162	7.59692	5.50354	6.87692	0.377199	0.585291	1.37338
Zswim6	9.32039	9.65111	7.67755	8.97971	9.04461	10.4163	0.330718	1.30216	1.37173
Dlg5	5.50477	5.71906	6.70789	5.83401	5.61593	6.98743	0.214293	-0.873883	1.3715
Lrrc59	8.45801	9.43295	9.21909	10.5535	9.03837	10.4089	0.974945	1.33446	1.37057
Adam5	7.11333	6.33876	5.48629	5.98329	5.42171	6.79219	-0.774569	0.497	1.37048
Aplp1	6.72965	7.52981	7.4364	7.57444	7.9435	9.31383	0.800158	0.138041	1.37034
Lrig1	12.6412	11.5064	8.30035	10.4538	12.2938	13.6641	-1.13479	2.15343	1.37024
Kank1	4.95954	4.7256	4.84889	4.89219	4.47415	5.84431	-0.233945	0.0433028	1.37016
Cpn1	4.94825	5.03279	4.97092	4.83577	4.76437	6.13405	0.0845441	-0.135155	1.36968
Krtap4-1	8.00563	6.54761	5.97162	8.0575	6.60623	7.97567	-1.45801	2.08588	1.36944
Dync1li1	9.12012	9.42402	8.9324	9.25386	9.37458	10.7436	0.3039	0.321458	1.36903
Dnajc27	6.32835	6.29093	6.89655	7.21339	5.98794	7.35579	-0.0374195	0.316844	1.36785
Foxm1	8.14874	6.89476	9.63228	8.55448	6.53966	7.90747	-1.25398	-1.0778	1.36782
N4bp1	7.02805	6.84127	6.79259	6.71148	6.75252	8.1198	-0.186781	-0.0811075	1.36728
Uhmk1	10.4768	10.1678	10.311	10.8754	9.99022	11.3562	-0.309054	0.564455	1.36597
Olfr392	6.80839	6.76293	6.07575	7.00087	5.93375	7.29961	-0.045456	0.925124	1.36586
4933421I07Rik	6.84085	7.17297	6.61502	7.43164	6.14941	7.51521	0.332116	0.816612	1.3658
Rab8b	11.4089	11.8592	10.871	13.0319	11.5787	12.9436	0.450294	2.16092	1.36486
Gm9693	8.59058	8.73687	8.2298	8.58554	7.87316	9.23768	0.14629	0.355744	1.36452
Wipf1	9.3815	9.7964	10.7427	10.8133	10.1394	11.5039	0.414901	0.0706339	1.36451
Tex10	11.5806	11.0877	10.9249	11.5523	11.1894	12.5538	-0.492964	0.627368	1.36443
Bysl	11.3045	11.5622	12.2273	13.0281	11.2615	12.6255	0.257679	0.800791	1.36401
Defb46	6.47326	6.69917	5.41548	6.66392	5.61687	6.9808	0.225911	1.24844	1.36393
Ntmt1	9.31429	9.71989	10.8269	11.9111	9.27074	10.6341	0.405599	1.08427	1.36332
Whsc1	7.26085	7.00716	8.7088	8.15468	7.17243	8.53507	-0.253691	-0.554123	1.36264
Fastkd3	9.92763	10.2762	10.241	12.189	9.84728	11.2091	0.348577	1.94791	1.36183
Slc4a11	6.25414	6.78492	6.93423	8.02674	6.26705	7.62845	0.530786	1.09251	1.3614
E230006M18Rik	9.03044	8.68367	7.84375	8.08073	7.19267	8.55357	-0.346778	0.236974	1.3609
Dnaja3	10.7538	10.6865	11.6857	12.1318	10.7895	12.1496	-0.0672798	0.44607	1.36012
Fam178b	6.57161	6.70314	6.5008	7.02902	6.49287	7.85297	0.131528	0.528218	1.3601
Cldn12	6.30762	7.30592	7.42805	8.20395	7.12766	8.4869	0.998302	0.7759	1.35924
Ptgfrn	6.43589	6.13443	6.99794	6.95171	6.21278	7.57188	-0.301452	-0.0462349	1.3591
Olfr248	6.84472	6.54269	6.40586	7.49861	6.29467	7.65322	-0.30203	1.09276	1.35855
Higd1b	7.45193	7.83729	6.9979	8.27979	6.78681	8.14484	0.385363	1.28189	1.35803
Ntng2	6.40216	6.09254	6.4596	6.88141	5.79612	7.15337	-0.309625	0.421805	1.35724
Ddx21	11.668	11.9738	11.1439	12.8614	11.4449	12.8011	0.305716	1.71747	1.35617
C86187	6.22939	6.71939	6.15806	5.89813	5.61042	6.96631	0.490005	-0.259927	1.35589
Arhgap1	12.3327	12.6076	10.6424	11.9294	11.3198	12.6755	0.274955	1.28696	1.35575
E130304I02Rik	11.4143	10.7928	9.27707	10.5523	10.0475	11.4027	-0.621464	1.27526	1.35529
Xkr5	7.57475	7.50035	8.10717	8.12521	7.01523	8.37017	-0.0743937	0.0180444	1.35494
A430106A12Rik	9.22774	9.33345	7.95142	8.09092	8.33811	9.69268	0.105717	0.139503	1.35457
Rpe65	4.66138	5.32843	5.18504	5.42072	4.97941	6.33145	0.667051	0.235686	1.35204
Olfr391-ps	7.17123	7.97674	6.1179	6.85643	5.86038	7.21174	0.80551	0.738528	1.35136
Nmu	6.80607	6.37788	6.1339	6.94351	5.55103	6.90231	-0.428184	0.809616	1.35128
Med25	8.03213	8.8687	8.72899	8.66865	8.608	9.95916	0.836562	-0.0603378	1.35116
Oxsm	6.31156	6.64976	8.2395	8.69603	6.85021	8.19876	0.338199	0.456526	1.34855
Vmn1r26	7.75065	7.74477	7.3572	7.94858	7.03233	8.37999	-0.00587777	0.591382	1.34766
Drp2	6.8322	7.55458	7.27931	7.65406	6.63989	7.98752	0.722385	0.374753	1.34762
C330021F23Rik	9.50241	9.89613	8.5906	9.42833	8.75112	10.0986	0.393721	0.837728	1.34744
Nuak2	10.1858	9.54543	7.61895	7.92994	7.79141	9.13563	-0.640377	0.310995	1.34422
Nanos3	9.10606	9.71751	8.77105	9.13614	8.33387	9.67765	0.61145	0.365085	1.34378
Gtf2e2	9.85443	10.2131	10.8989	11.4766	10.3894	11.733	0.358657	0.577689	1.34364
Gm9802	8.88541	8.28724	7.6863	8.40849	7.61559	8.95907	-0.598168	0.722195	1.34347
Pou3f1	8.44499	8.76669	7.76925	9.20048	7.97706	9.3198	0.321697	1.43123	1.34275
Slc29a1	10.7891	11.32	12.0463	13.5797	11.6251	12.9642	0.530842	1.53345	1.3391
Hhipl2	6.71458	7.08126	6.21265	7.02627	5.91642	7.25483	0.366676	0.813627	1.33841
Clec2e	7.63306	7.09978	7.09014	8.02313	6.813	8.15141	-0.533274	0.932996	1.33841
4930515G16Rik	5.95955	5.94572	5.55698	6.32966	5.14535	6.48372	-0.0138336	0.772683	1.33837
Pdcd11	7.72713	8.33405	8.10845	9.22275	7.87903	9.21725	0.60692	1.1143	1.33821
Mrgprg	8.31205	8.08149	7.36108	6.87362	7.63697	8.97504	-0.230563	-0.487464	1.33808
Slc7a5	9.18984	9.97707	9.27752	11.1216	9.12068	10.4586	0.787226	1.84409	1.33791
Olfr406	7.36333	7.16596	6.71711	7.63144	6.49183	7.82951	-0.19737	0.914333	1.33768
Pabpc5	6.76889	6.73571	5.87799	6.30895	5.85862	7.19598	-0.0331781	0.430963	1.33736
Dnah7a	5.73689	5.67062	5.34526	5.7561	5.41165	6.74823	-0.0662735	0.41084	1.33657
4930533B01Rik	6.29231	7.02284	6.49313	7.69428	6.61576	7.95141	0.730526	1.20115	1.33565
Nup188	6.76223	7.60921	7.49399	7.50014	6.69405	8.02855	0.84698	0.00614428	1.3345
Zmynd19	8.54838	8.63974	9.54219	10.8166	8.5708	9.90514	0.091351	1.27439	1.33434
Efcab10	7.84646	5.46662	4.80056	4.75263	5.19607	6.52977	-2.37984	-0.047931	1.3337
Kcnj15	5.93964	6.41191	5.50839	5.74337	5.25001	6.58369	0.472264	0.234982	1.33368
Rsbn1	10.0746	8.83031	8.89143	8.90113	9.95691	11.2906	-1.24433	0.00969779	1.33368
Cd84	8.21965	8.35197	8.05219	9.04662	8.79135	10.1239	0.132315	0.994432	1.33253
4930517J16Rik	8.22074	8.32635	7.42278	8.86633	7.82746	9.1599	0.105611	1.44355	1.33244
Igdcc3	9.12199	8.90341	7.83654	9.28136	7.98442	9.31674	-0.218588	1.44482	1.33231
Pparg	7.39912	6.98719	8.84968	9.46454	7.26706	8.59917	-0.411931	0.614867	1.33211
Cplx4	6.64102	6.11659	5.54632	6.88291	5.69235	7.02419	-0.52443	1.33658	1.33184
Tspan5	7.54793	7.3684	8.43478	8.81121	8.09384	9.42492	-0.179527	0.37643	1.33108
Rrp7a	11.2001	11.3592	10.7419	11.4958	10.3732	11.7026	0.15912	0.753965	1.32946
Tas2r140	7.45828	6.39887	5.97384	7.04261	6.02508	7.35451	-1.05941	1.06877	1.32943
Pfkp	8.8796	8.99898	8.98991	9.36198	8.64612	9.97484	0.119377	0.372066	1.32872
Tars	12.1082	12.5247	12.5831	13.8344	12.1063	13.4344	0.416515	1.25131	1.32809
Ddx25	10.4269	10.4158	9.52237	9.17881	9.85037	11.1771	-0.0110896	-0.34356	1.32676
Cdhr4	7.95356	8.02875	7.08011	7.91111	6.94165	8.2683	0.0751873	0.830996	1.32666
Atl3	9.08966	7.96654	8.34934	9.00103	8.77346	10.0992	-1.12313	0.651686	1.32576
Ppp1r14c	10.1812	10.0668	8.18769	10.1428	9.28974	10.614	-0.114359	1.95513	1.32423
Gm9958	8.41361	7.14393	6.9176	7.01104	6.49925	7.82232	-1.26968	0.0934346	1.32308
Tnip2	10.4801	10.6198	9.16365	11.19	10.3745	11.6966	0.139646	2.02633	1.32205
Drd2	7.4315	7.30256	6.00176	7.79696	6.80597	8.12754	-0.128945	1.7952	1.32157
Gm2545	4.86959	5.78656	5.83211	5.66287	5.31251	6.63371	0.916976	-0.169239	1.32119
Gm5106	9.50943	8.12205	7.74292	9.11583	7.60598	8.92703	-1.38738	1.3729	1.32105
Fam115e	6.03877	5.02897	5.24658	5.01625	4.99634	6.31661	-1.0098	-0.230331	1.32028
Pigb	4.87932	4.72454	5.92764	5.10396	5.02736	6.34733	-0.154784	-0.823686	1.31997
Plxnb3	6.48049	6.48412	6.49438	7.78348	6.49335	7.81217	0.0036312	1.28909	1.31882
D230035N22Rik	10.0219	9.62908	8.18792	9.31608	8.80323	10.1213	-0.392844	1.12815	1.31808
Rnase13	6.54106	7.42864	6.71479	7.25778	6.59434	7.91209	0.887574	0.542987	1.31775
Khdc3	7.07021	8.06943	8.04281	7.69943	7.77782	9.09555	0.999223	-0.343385	1.31773
Mettl21c	8.97679	8.30124	6.99127	7.45753	6.97824	8.29566	-0.67555	0.466258	1.31742
Hivep3	7.08435	6.54202	7.03016	8.39577	6.32316	7.64018	-0.54233	1.36561	1.31702
B4galt4	5.89266	6.03211	8.72854	7.51958	7.38765	8.7045	0.139448	-1.20896	1.31685
Gtf3c4	8.6488	8.42621	8.49867	9.77196	8.03236	9.34843	-0.222593	1.27329	1.31607
Igf1r	9.08726	8.41528	7.81127	7.96697	9.45272	10.7681	-0.671977	0.155698	1.31537
Spag11a	6.63998	6.11288	5.21499	6.3978	5.35238	6.66664	-0.527104	1.18281	1.31426
Miox	7.62143	7.68176	7.12445	7.52067	6.54645	7.86062	0.0603261	0.396226	1.31417
Gprc5a	9.53966	9.93988	8.02716	9.06368	9.48255	10.7961	0.40022	1.03653	1.31359
Shroom4	7.85881	7.21952	6.73821	7.87501	6.72306	8.03653	-0.639283	1.13679	1.31347
Ifrd2	9.99437	10.3174	10.3395	12.5498	10.0713	11.3845	0.323022	2.21029	1.31325
Gm10469	6.40869	6.33414	6.46973	6.86354	5.94188	7.25483	-0.0745489	0.393816	1.31295
Socs4	9.31238	8.72463	9.04084	9.65914	8.83991	10.1524	-0.587749	0.618302	1.31248
Pcdhgc5	6.92409	6.87879	6.47286	7.36116	6.25027	7.56239	-0.0452911	0.888305	1.31212
Ces2b	6.54802	7.30808	5.59253	5.37322	8.41825	9.73028	0.760058	-0.219304	1.31203
4930459C07Rik	4.55821	4.54544	4.78015	6.39986	4.79527	6.10598	-0.0127693	1.61971	1.31071
Olfr318	5.03457	5.82054	5.47355	6.44287	5.49973	6.80973	0.785965	0.969324	1.31
Pias2	11.36	11.4798	10.0695	10.614	10.7157	12.0252	0.119822	0.544541	1.30946
Smtnl2	5.38199	5.69059	6.56539	6.76977	5.45399	6.76321	0.308599	0.204382	1.30922
Cited2	11.0425	11.0472	9.85636	10.5245	11.2765	12.5856	0.0047271	0.668086	1.30914
Ncstn	7.25729	6.50927	7.16817	7.25274	6.14499	7.45382	-0.74802	0.0845681	1.30883
Gm9868	6.14298	6.6548	5.86663	6.9993	6.4019	7.71065	0.511822	1.13267	1.30875
Kcnd1	7.87806	7.88692	6.72003	7.82591	6.94426	8.25266	0.00886469	1.10588	1.3084
BC030476	8.56753	8.12782	7.74726	9.04816	7.65482	8.96257	-0.439709	1.3009	1.30775
U90926	7.14941	6.86623	5.5363	6.42795	5.46585	6.77357	-0.283178	0.891649	1.30772
Ftcd	6.15744	5.86695	5.34872	6.50872	5.60575	6.91334	-0.290488	1.15999	1.3076
6820431F20Rik	12.3538	11.9839	10.5326	11.9201	11.9043	13.2118	-0.369912	1.3875	1.30751
Mief1	9.59017	9.5625	9.65169	10.4808	9.25972	10.5657	-0.0276635	0.829134	1.30598
Lipo4	8.35738	7.19087	7.33954	8.19881	6.89662	8.20234	-1.1665	0.859274	1.30572
Lmnb1	10.5985	10.6735	12.9827	11.9706	11.381	12.6867	0.074926	-1.01206	1.30571
Ptms	13.5677	13.5354	12.8266	13.6355	12.9192	14.2246	-0.0322955	0.808876	1.30539
Olfr290	4.82142	4.58163	4.87342	4.62859	5.55554	6.86055	-0.239786	-0.244831	1.30502
1700119I11Rik	5.26956	5.76541	5.72824	6.45078	5.46441	6.76888	0.49585	0.722533	1.30447
Mir17hg	12.7261	12.8812	11.0029	13.2816	12.0411	13.3447	0.155071	2.2787	1.30357
Myo1c	8.97395	8.17859	7.90557	7.93067	7.56379	8.86651	-0.795354	0.0250959	1.30272
Vmn2r104	6.17459	5.49612	5.49683	5.50926	5.25738	6.55928	-0.678473	0.0124286	1.3019
Tbc1d12	8.27094	8.34857	6.97332	8.47057	7.29249	8.59331	0.0776239	1.49725	1.30082
Tnfaip6	5.58711	5.31777	4.80409	6.03368	4.99718	6.29744	-0.269341	1.22959	1.30026
Psmd11	11.2308	11.4431	11.7082	12.1813	11.1844	12.4846	0.212232	0.473107	1.3002
C79246	6.11409	6.08009	5.83979	6.16624	5.61293	6.9129	-0.034	0.326446	1.29997
Prrc2c	11.3307	11.9584	10.1711	11.4679	11.2724	12.5724	0.627719	1.2968	1.29996
Gm3596	5.19176	5.94278	5.21605	5.33377	5.1257	6.42561	0.751014	0.117722	1.29991
Cacng7	7.67305	8.1519	6.91981	7.5205	6.64908	7.94862	0.478852	0.600695	1.29954
2610034E01Rik	9.89439	9.11111	8.47058	9.41193	9.1847	10.4842	-0.783281	0.94135	1.29947
Cdh12	7.53178	7.58567	7.406	8.46612	6.86154	8.16042	0.053891	1.06011	1.29888
Bid	8.53617	9.27056	10.1989	11.2171	9.43917	10.7377	0.734385	1.01818	1.29849
Sbno2	9.29556	9.68761	8.20415	9.58883	9.6914	10.9891	0.392054	1.38468	1.29772
Ubap1	11.1139	11.5682	10.2864	10.8917	11.2041	12.501	0.454293	0.605277	1.29686
Nek6	7.64611	7.85528	8.95659	9.80025	7.7322	9.02799	0.209178	0.843662	1.29579
Shc4	11.0363	11.0033	8.79371	9.80846	9.70149	10.997	-0.0329136	1.01476	1.29552
Clec3b	8.97943	7.94319	6.66709	6.99468	6.66148	7.95666	-1.03624	0.327585	1.29518
Phtf1os	8.01528	6.94607	7.70469	6.60865	6.45331	7.74846	-1.06921	-1.09604	1.29515
Mapkbp1	5.82164	6.24868	6.16551	6.24076	6.32087	7.61589	0.42704	0.0752428	1.29501
Ftsj3	10.1293	10.5617	10.259	11.6367	10.2369	11.5315	0.432422	1.37775	1.29462
Spata2	10.8465	10.6548	9.8316	10.6288	10.1576	11.452	-0.191708	0.797192	1.29436
Pusl1	10.1676	9.70032	10.5119	11.1265	9.28514	10.5794	-0.46723	0.614609	1.29423
Chrna6	5.76714	6.61638	5.53263	7.20458	6.32835	7.6219	0.849237	1.67196	1.29355
Gja4	8.05528	7.83356	7.29659	7.95301	6.71417	8.00658	-0.221721	0.656417	1.29241
Atg4b	8.5916	9.51642	8.91082	9.38412	8.95789	10.25	0.92482	0.4733	1.29215
Myo3b	9.37515	8.95262	8.26422	9.51999	8.46334	9.75283	-0.42253	1.25576	1.2895
Hhla1	6.48268	6.0442	5.59921	6.9223	5.56289	6.85125	-0.438486	1.32308	1.28836
Rassf10	5.66194	5.51466	5.58821	6.07824	5.26399	6.55052	-0.147274	0.490032	1.28653
Fam203a	9.78545	10.0184	10.337	11.3224	9.47055	10.7565	0.232962	0.98543	1.28599
9430085M18Rik	11.7598	11.8533	10.4104	11.7933	11.507	12.7924	0.09349	1.38294	1.28543
Ccdc174	11.3864	10.7521	10.7365	10.7442	9.87925	11.1646	-0.634261	0.00773702	1.28535
Mrgpra8	6.56973	6.92386	6.37733	7.38394	5.95139	7.23666	0.354128	1.00661	1.28527
Rnf216	8.68601	8.7885	8.09705	8.40913	9.5001	10.7847	0.102494	0.312084	1.28455
Nacc1	7.53274	7.82214	8.24373	8.08108	7.35916	8.64353	0.289403	-0.162647	1.28437
5830458C19Rik	7.01602	7.95001	6.88359	7.14665	6.92324	8.20753	0.93399	0.263062	1.28429
Glrx	8.21643	8.81903	11.4985	11.1286	10.1827	11.4665	0.602597	-0.369909	1.28379
Gm318	7.31949	7.16115	6.203	7.34425	6.35088	7.63382	-0.158345	1.14124	1.28294
Dclk1	5.89966	6.33544	6.14546	6.3811	6.15286	7.43558	0.435777	0.235638	1.28273
Edn2	6.06813	6.31982	5.05697	5.75284	5.43891	6.7212	0.251693	0.695871	1.28229
Dnaaf1	6.91975	7.16408	7.26731	6.55677	6.00818	7.29005	0.244334	-0.710541	1.28187
Sectm1a	6.33028	5.8918	5.34843	5.58296	5.34223	6.62305	-0.438474	0.23453	1.28082
Usp9x	10.7569	10.525	9.36101	9.24984	9.82496	11.1053	-0.231893	-0.111164	1.28035
Arhgef26	4.72603	4.90995	5.23615	5.80332	5.03236	6.31259	0.183918	0.567169	1.28023
Klk10	9.43865	8.40986	7.43286	7.64157	7.54269	8.82157	-1.02879	0.208708	1.27888
Aebp2	11.8072	11.4599	10.8081	11.5268	11.3187	12.5975	-0.347274	0.718722	1.27882
Eif6	10.6425	11.2605	11.2447	12.1433	10.7565	12.0351	0.61797	0.898554	1.27865
Gpr65	10.3587	11.0118	9.7104	11.4027	11.1143	12.3925	0.653012	1.69233	1.27824
Olfr139	7.93261	7.40071	6.75821	8.00342	6.87219	8.15026	-0.531898	1.2452	1.27806
Olfr926	5.97231	5.97282	5.71949	5.6378	5.16684	6.44449	0.000510319	-0.0816859	1.27765
Plcl1	6.52045	6.59382	6.97428	6.42258	7.28555	8.56128	0.0733713	-0.551696	1.27573
Cldn25	11.7916	11.5891	11.5071	12.1805	11.721	12.9961	-0.202485	0.673391	1.27509
Olfr307	5.14991	4.98704	5.13352	5.81672	5.12516	6.40005	-0.162877	0.683195	1.27489
Spg20	6.52718	6.65763	7.30832	7.12468	6.75636	8.03122	0.130451	-0.18364	1.27486
Nagpa	10.1908	10.5504	9.68901	11.0936	9.82511	11.0998	0.359633	1.40458	1.27466
Olfr617	6.17211	5.74948	5.54432	6.23851	5.53637	6.80956	-0.422624	0.694197	1.27318
Hoxa4	7.2691	6.96187	7.07187	7.82417	6.42912	7.70065	-0.307236	0.752309	1.27154
Lhb	8.04618	7.59254	7.45139	8.55205	6.9848	8.25628	-0.453639	1.10066	1.27148
Mirg	7.67421	7.24002	7.01192	6.86553	6.80887	8.07989	-0.434187	-0.14639	1.27102
Mafa	11.247	11.7063	9.84617	10.7342	10.5972	11.8678	0.459303	0.888021	1.27062
Troap	6.40665	5.33996	7.96305	6.72441	5.30153	6.57168	-1.06669	-1.23865	1.27014
Serpina1a	6.81203	7.59339	6.05219	7.8826	6.93526	8.20539	0.781362	1.83041	1.27013
Itga3	8.68347	7.45684	6.74612	7.9584	7.01096	8.28061	-1.22663	1.21228	1.26965
Cadps	6.65667	6.56449	6.19056	6.90133	5.85469	7.12431	-0.0921742	0.71077	1.26962
Rab7	11.3303	11.8021	10.623	12.0848	11.094	12.3621	0.471776	1.46181	1.26812
Dlx3	10.8292	10.9192	9.28074	10.9513	10.1702	11.4381	0.090021	1.67051	1.26792
Zswim2	5.28484	5.17637	5.23822	5.24428	5.10932	6.37718	-0.108466	0.00606283	1.26787
Git1	10.9188	10.7774	11.0047	11.4648	10.7045	11.9712	-0.14144	0.460151	1.2667
Npnt	5.87955	4.96913	5.3763	5.03026	5.4275	6.69402	-0.91042	-0.34604	1.26652
Sh3gl3	7.1958	7.17607	6.8872	6.93655	9.00956	10.2758	-0.0197357	0.0493491	1.26626
Dynlrb2	6.79631	6.65785	5.43325	7.07606	6.15864	7.42474	-0.138463	1.64281	1.2661
Jak2	12.8041	13.1802	11.5615	15.3686	13.2573	14.523	0.376137	3.80712	1.2657
Trim8	11.1059	11.8722	11.1964	11.7925	11.2726	12.5367	0.766343	0.596152	1.26414
Fndc3a	8.0997	7.69732	7.23422	8.35719	8.06511	9.32897	-0.402377	1.12297	1.26386
Pithd1	10.1233	10.1223	10.7229	11.1796	10.1	11.3639	-0.000998312	0.456692	1.26384
9130214F15Rik	5.76463	6.24486	5.51725	5.61056	5.27432	6.53724	0.480233	0.0933111	1.26292
Gm13931	7.25586	7.75074	6.69349	7.87765	6.21662	7.47952	0.494883	1.18415	1.26291
2310007L24Rik	6.94161	7.09602	6.48822	7.47091	6.47492	7.73735	0.154404	0.982686	1.26243
Aig1	7.24799	8.03082	7.53654	8.07135	8.1166	9.37859	0.782835	0.534806	1.26198
Svs6	5.34302	5.21108	4.93341	5.67846	4.64269	5.90415	-0.131931	0.745045	1.26146
Mfsd5	11.197	11.6611	11.8682	12.1306	10.9811	12.2414	0.464107	0.262374	1.26025
Neto1	7.16877	6.95874	6.45402	7.03039	6.21174	7.47125	-0.210026	0.57637	1.25951
Ugt3a1	7.27725	6.96014	6.54916	7.3273	6.53501	7.79435	-0.317112	0.77814	1.25934
Trex2	6.08126	5.79267	5.70812	6.18273	5.37549	6.63327	-0.288582	0.474607	1.25777
Gm10142	8.57316	8.52471	7.82348	8.75998	8.37764	9.63539	-0.0484566	0.936508	1.25775
LOC101056428	9.5765	9.28678	7.78433	8.86637	7.73349	8.99082	-0.289721	1.08204	1.25733
Gm216	6.5724	7.56211	6.86962	8.59165	7.51991	8.77685	0.989712	1.72203	1.25694
Fcer2a	8.17016	8.37936	8.49623	8.63375	7.08114	8.33806	0.209196	0.137528	1.25692
Heg1	5.76777	5.91075	6.98599	6.71449	6.14794	7.40452	0.142974	-0.271498	1.25657
Lekr1	6.27836	5.74266	7.01619	7.28713	5.65923	6.91575	-0.5357	0.270943	1.25652
Kti12	10.364	10.9713	10.8807	11.8982	10.2423	11.4981	0.607233	1.01741	1.25584
Gm5771	7.02675	5.79897	5.41607	6.91426	5.15545	6.41076	-1.22778	1.49819	1.25532
Prp2	9.06524	9.09505	7.0901	7.90193	7.30524	8.56005	0.0298074	0.811836	1.25481
Dnmt3aos	8.83444	8.28317	6.82354	8.1682	7.58338	8.83756	-0.551269	1.34466	1.25418
Rlf	10.997	10.4663	9.92691	10.165	9.88669	11.14	-0.530731	0.238127	1.25331
4930560O18Rik	7.91905	8.01408	7.57784	8.1405	7.11329	8.36572	0.0950319	0.56266	1.25243
Chtf8	12.5785	12.5923	13.5555	13.3052	12.6739	13.9258	0.0137208	-0.250337	1.25185
Aco1	7.28677	6.27698	6.77161	6.227	5.8386	7.0888	-1.00979	-0.544606	1.25019
Plin4	6.95774	7.57776	6.80932	8.34435	7.11	8.36013	0.620021	1.53503	1.25013
Papd7	10.0227	10.8637	9.91023	10.9144	9.87351	11.1235	0.840984	1.00417	1.25003
1700055N04Rik	8.19277	7.48062	7.05172	7.53777	6.84355	8.09339	-0.712149	0.486049	1.24984
Katnal2	7.06979	5.80629	5.77645	6.96323	5.35878	6.60817	-1.2635	1.18678	1.24939
Olfr609	8.2057	8.10376	7.2355	7.30258	6.95662	8.2057	-0.101937	0.0670803	1.24908
Rela	14.8969	14.9244	13.5211	15.491	14.6829	15.9313	0.0274858	1.96986	1.24842
Rnps1	9.23492	9.8672	10.1761	9.84593	9.20501	10.4533	0.632279	-0.330173	1.2483
BC024978	8.99301	8.50544	7.76692	8.33629	8.04304	9.29131	-0.487571	0.569377	1.24827
Ptpn13	6.76298	6.87288	8.75874	8.39815	9.32182	10.57	0.109902	-0.360592	1.24815
Mphosph10	8.40904	8.77528	8.77766	10.3283	8.55859	9.80566	0.366235	1.5506	1.24708
C8b	4.86641	4.85346	4.85645	4.73415	4.64936	5.89545	-0.0129476	-0.1223	1.2461
Cyp2c37	8.17115	7.5133	6.7367	7.65256	6.87087	8.11641	-0.657857	0.915858	1.24553
Abl2	11.0279	10.6333	8.826	11.3887	10.0904	11.3357	-0.394617	2.56269	1.2453
Papss2	9.95149	10.0557	8.18818	8.14326	8.02133	9.26653	0.104183	-0.0449281	1.2452
Ip6k2	9.55958	9.04698	8.83431	8.65032	8.59409	9.83859	-0.512598	-0.183997	1.2445
9530097N15Rik	5.70833	5.56551	5.45456	5.41748	5.32827	6.57277	-0.142814	-0.0370851	1.2445
BC006965	5.15642	4.61704	4.68212	4.57918	4.56887	5.81326	-0.539373	-0.102937	1.24439
Cyp4a12b	6.47711	7.20305	5.66893	5.91465	5.56888	6.81317	0.725941	0.245715	1.24429
Trp53rk	8.12455	8.44871	9.17854	10.1242	8.20969	9.45391	0.324169	0.945634	1.24422
S100pbp	8.98582	9.46876	8.63377	9.24773	8.95454	10.1987	0.482944	0.613962	1.24417
1700054O19Rik	7.40794	7.04871	6.92051	6.99094	6.59133	7.83543	-0.359229	0.0704303	1.2441
Epb4.1l3	5.41339	5.60976	6.44389	6.33983	5.38804	6.6315	0.196368	-0.104061	1.24346
Hbb-bt	10.764	11.1999	7.55042	6.60635	10.9558	12.1987	0.435856	-0.944067	1.24289
LOC101055656	7.49752	7.01512	7.0044	7.50133	6.11554	7.35641	-0.482401	0.496931	1.24087
A730080H06Rik	5.37313	5.02253	4.87754	5.12451	4.59667	5.83745	-0.350602	0.24697	1.24078
Saa4	6.5265	5.23173	5.68775	6.67621	5.30966	6.55034	-1.29477	0.988459	1.24068
Vmn1r192	7.93403	7.7094	6.9173	8.08726	7.11359	8.35403	-0.224625	1.16996	1.24044
1600014C23Rik	6.89629	6.25066	7.46223	7.45202	5.67045	6.91082	-0.645633	-0.0102064	1.24037
Top1	12.332	12.5989	11.8013	12.801	12.1466	13.3868	0.266902	0.999712	1.24018
Rap1a	8.38177	8.85039	8.58517	9.56205	8.58121	9.82134	0.468618	0.976882	1.24013
3110082I17Rik	7.96098	8.54043	9.47525	10.0026	8.08933	9.32903	0.579454	0.527346	1.2397
1810073O08Rik	10.7296	10.2259	8.69761	10.2865	9.32818	10.5673	-0.503718	1.58884	1.23913
Paip1	9.04922	8.55954	7.75138	8.63894	7.8548	9.09266	-0.489689	0.887558	1.23786
Efnb2	6.2318	6.83573	6.26267	6.10546	6.68422	7.92199	0.603928	-0.157211	1.23777
Mcoln2	9.28224	9.20058	10.0875	13.8412	9.54388	10.7807	-0.0816579	3.75378	1.23682
Cinp	7.40595	7.55814	8.95895	9.86942	7.44321	8.68001	0.152188	0.910478	1.2368
Klk9	7.60426	8.01631	6.99738	8.24421	7.04825	8.28499	0.412049	1.24683	1.23673
Hamp2	7.50796	6.81529	5.97713	7.49861	6.50142	7.73804	-0.692667	1.52148	1.23662
Tiparp	10.5112	11.4181	9.56302	12.0829	11.69	12.9264	0.906843	2.51983	1.23642
2410018M08Rik	7.53397	6.97699	6.49186	8.76377	7.27233	8.50775	-0.556985	2.27191	1.23541
Scn4b	6.71646	6.34781	6.38445	7.25636	5.89162	7.12704	-0.368657	0.871907	1.23541
Stard3	11.7012	12.2467	11.5437	12.784	11.6954	12.9307	0.545512	1.24031	1.23537
Pnmt	6.6472	6.63021	5.95309	6.72135	5.9044	7.13966	-0.0169858	0.768269	1.23526
C130093G08Rik	5.91553	5.8675	5.46638	6.50402	5.55519	6.78991	-0.0480336	1.03763	1.23473
Atf6	5.97912	6.87615	7.64836	8.54605	7.31817	8.55263	0.897031	0.897691	1.23446
Slc3a2	13.8738	14.6039	12.7187	14.4529	14.5223	15.7566	0.730101	1.73414	1.23427
Rnf24	7.55659	7.95918	6.03974	7.1153	7.75075	8.98475	0.402587	1.07556	1.234
Vmn2r10	5.61734	5.65851	5.34913	6.48346	5.39034	6.62366	0.041164	1.13433	1.23332
Lamb1	4.42224	4.74594	4.83981	4.48875	4.99688	6.23018	0.323708	-0.351058	1.2333
Hba-a2	13.7621	13.711	11.3735	10.8455	13.5611	14.7941	-0.0511704	-0.527959	1.23297
Cyp2c65	5.61754	5.90546	6.01604	6.60931	5.53545	6.76803	0.287917	0.59327	1.23257
Gm10431	8.39286	6.32239	6.78368	6.96158	6.28764	7.51967	-2.07047	0.17791	1.23202
E330017A01Rik	7.40241	7.29538	7.65162	8.23782	6.71609	7.94811	-0.107029	0.5862	1.23201
Rnf212	7.10199	7.66651	6.87991	7.9334	7.052	8.28352	0.564524	1.0535	1.23152
Rpl7l1	7.69385	8.18445	9.12965	9.68576	8.13342	9.36492	0.490598	0.556113	1.2315
Zbtb21	6.49826	6.31941	6.49438	6.90991	6.49025	7.72166	-0.178856	0.415532	1.23141
Arhgap21	8.81055	9.42615	10.781	10.7544	9.67834	10.9087	0.615595	-0.0266004	1.23035
Syp	11.6429	11.5798	9.4052	11.0153	10.3869	11.6161	-0.0630305	1.61007	1.22912
Gpr107	8.62456	9.06081	9.5028	9.16766	8.6616	9.89055	0.43625	-0.335141	1.22895
1700007K09Rik	8.53927	8.68502	7.6164	8.30576	7.62972	8.85789	0.145749	0.689366	1.22817
A930004J17Rik	6.18688	6.27034	5.81736	5.98457	5.3037	6.53074	0.0834602	0.167204	1.22704
Fkrp	10.0632	10.2257	9.92502	10.1456	9.52665	10.7536	0.162488	0.220585	1.22699
Kif19a	8.15446	7.96282	7.23476	7.68544	7.2546	8.48114	-0.191637	0.450682	1.22654
Tmem178b	5.80143	5.96607	5.97585	6.5599	5.39281	6.61883	0.164641	0.584048	1.22602
Gabrr3	5.23542	5.39701	5.40928	6.93976	5.57607	6.8019	0.161586	1.53048	1.22583
Usp54	6.22868	6.95737	6.06586	6.5077	5.89369	7.11928	0.728689	0.441836	1.22559
Hba-a1	11.2887	12.2618	9.89301	9.35226	11.7927	13.0181	0.973048	-0.540744	1.22541
Olfr1051	4.72282	4.77203	4.84527	4.97919	4.49784	5.723	0.049215	0.133923	1.22515
Pax8	6.34038	5.72015	5.10486	6.91504	5.75115	6.97601	-0.620229	1.81018	1.22486
Gm14340	7.67416	7.22831	6.154	7.53474	6.32091	7.54332	-0.445857	1.38074	1.22242
AW061096	6.42349	5.60004	5.11806	5.54625	5.70082	6.9221	-0.823453	0.42819	1.22128
Rab5c	11.9065	12.0611	12.1279	12.3842	11.8278	13.049	0.154613	0.256277	1.22124
Col4a3bp	9.63959	9.44968	8.88505	9.05172	9.11738	10.3385	-0.18991	0.166669	1.22114
Gm9099	7.90253	6.71405	6.45927	7.40704	6.2023	7.42333	-1.18848	0.94777	1.22103
3010027C24Rik	7.08653	7.33074	7.40104	9.50445	7.79227	9.01317	0.244211	2.10342	1.2209
1700024P12Rik	10.1886	10.715	9.07461	10.4818	9.78816	11.0087	0.526369	1.40719	1.22058
Dpysl3	5.59713	5.70491	5.07771	4.93313	5.35261	6.57255	0.10778	-0.144575	1.21994
4930554N03Rik	6.49901	6.40703	5.93503	6.6517	5.57772	6.79695	-0.0919815	0.716669	1.21923
Oxtr	7.13593	7.00755	6.30966	6.65361	5.97787	7.19632	-0.12839	0.343947	1.21846
Il20	6.42577	6.22928	5.16519	5.63206	5.28527	6.50166	-0.196496	0.466874	1.21639
Relb	11.6356	12.2286	9.76701	11.7858	11.1645	12.3804	0.592982	2.01879	1.21585
1700016C15Rik	4.79707	4.87054	4.86248	8.36091	4.9174	6.13311	0.0734766	3.49843	1.21571
Cap1	13.0054	13.9649	13.5821	13.2643	13.2041	14.4193	0.959579	-0.317806	1.21523
AI646519	8.82209	9.0375	8.29344	8.91656	7.83802	9.0531	0.21541	0.623121	1.21507
Olfr560	5.62653	6.52822	5.70617	6.27459	5.73257	6.94697	0.901699	0.568413	1.2144
Capzb	8.70748	9.55719	9.71127	9.94578	8.82969	10.044	0.849719	0.234506	1.21431
1600012H06Rik	10.2651	10.0409	9.79051	10.1499	9.62368	10.8377	-0.224206	0.359431	1.21399
Cluh	9.38422	10.1224	8.90967	11.6485	9.75805	10.9718	0.738219	2.73883	1.21373
Gck	8.34639	7.00253	6.64012	7.52442	6.21375	7.42705	-1.34387	0.884303	1.2133
Prss37	8.21768	8.4371	7.24604	8.0239	7.64668	8.85915	0.219418	0.777863	1.21247
1700092M07Rik	7.64887	8.42255	7.58078	8.96547	7.70715	8.9194	0.773682	1.38469	1.21225
Gm10637	6.23121	6.18231	5.69329	7.05101	5.77346	6.98507	-0.0489075	1.35772	1.21161
Olfr870	7.03358	5.8253	5.49007	5.62301	5.54664	6.75822	-1.20828	0.132948	1.21157
Tacr2	9.51264	9.60006	8.18316	9.03679	8.60927	9.82039	0.0874244	0.853626	1.21112
Gm4146	10.1081	10.2794	8.04873	9.08148	9.42199	10.633	0.17124	1.03275	1.21106
Olfr787	5.76681	6.73016	5.49578	7.21455	6.41054	7.62083	0.963348	1.71877	1.21029
Usp53	8.03416	7.22047	6.67362	6.47333	7.52938	8.73904	-0.813693	-0.200286	1.20966
Cdv3	10.5693	10.4283	10.7887	12.0342	10.2967	11.5055	-0.141028	1.24554	1.20882
Rtn4	10.4772	10.5772	10.4906	10.7593	10.5495	11.758	0.0999824	0.268685	1.20849
Hspa9	12.5682	13.1428	12.9469	13.6829	12.5847	13.7921	0.574548	0.735966	1.20743
Tmem248	10.8485	11.3645	10.6078	11.5757	10.5869	11.7935	0.516071	0.967941	1.20665
Slc25a18	6.30046	6.19972	5.57594	6.52157	5.54463	6.75114	-0.10074	0.94563	1.20651
Ubtd1	9.06614	9.37664	10.2048	9.75756	8.46634	9.67284	0.310499	-0.447211	1.20649
Phldb1	8.07546	8.87711	10.4974	11.046	9.01086	10.2161	0.801649	0.548564	1.20524
AF529169	6.25857	5.09248	5.51031	4.86905	4.77821	5.98312	-1.16609	-0.641257	1.20491
BC053749	15.6584	15.5446	13.3775	14.5989	14.5739	15.7782	-0.113759	1.22143	1.20435
Gzf1	8.31352	8.4179	9.23262	9.44916	8.54172	9.74596	0.104377	0.216545	1.20423
Zswim5	4.69722	5.17694	5.34141	4.68822	5.50283	6.70591	0.479718	-0.653187	1.20309
Gm10700	6.68262	6.93964	5.51931	7.01994	5.92921	7.13146	0.257014	1.50063	1.20224
Pcsk6	4.83342	5.37395	5.31979	4.75341	5.3076	6.50975	0.540527	-0.566375	1.20214
Pik3ca	9.26682	8.86683	8.60483	9.37004	9.16471	10.3659	-0.399991	0.765217	1.20116
Ero1l	7.04944	7.61299	8.59126	10.8894	7.92278	9.12365	0.563541	2.29815	1.20087
Asgr1	6.69801	6.08904	5.61335	6.79184	5.84503	7.04582	-0.608967	1.17849	1.20078
Gm19668	8.63105	8.71095	7.8039	9.58911	8.70688	9.90744	0.0799001	1.7852	1.20057
A430048G15Rik	6.03707	5.83681	5.1315	6.62916	5.50712	6.70732	-0.20026	1.49766	1.20019
Lrrc58	9.44829	9.32727	9.7167	10.2428	9.37384	10.5733	-0.121019	0.526107	1.19948
4933411G11Rik	5.7599	5.24149	5.13931	4.6957	5.1882	6.38731	-0.518409	-0.443611	1.1991
Sprr3	6.6261	6.25078	5.47271	6.15915	5.47987	6.67881	-0.375323	0.686446	1.19895
Tepp	9.34974	8.68898	7.82779	8.77502	8.05711	9.25522	-0.66076	0.947224	1.19811
Sipa1l2	8.31515	8.2307	7.14512	7.95395	7.99814	9.19614	-0.0844507	0.808834	1.19801
Olfr1002	5.62553	5.37395	5.00037	5.78735	4.95731	6.15486	-0.251582	0.786982	1.19755
Gm9910	7.0862	6.40965	6.87101	7.04807	5.93933	7.13609	-0.676543	0.177058	1.19676
Vat1l	4.81283	4.97476	5.67236	5.27808	5.21012	6.40555	0.161928	-0.394281	1.19543
Rxrg	8.23677	8.28184	7.3897	8.8476	7.78833	8.98318	0.0450664	1.4579	1.19485
Hdgfrp3	8.8023	8.71277	8.04329	8.4542	8.44414	9.63887	-0.089533	0.410918	1.19474
4930563F15Rik	8.39883	8.5927	7.17993	8.35624	8.2545	9.44911	0.193865	1.17631	1.19461
Eif3b	11.4222	11.8766	12.2949	12.7076	11.4358	12.6304	0.454386	0.412784	1.19457
Nle1	10.2971	10.7465	9.62482	10.9041	9.55592	10.7502	0.449441	1.27928	1.19425
Vmn1r212	6.06755	6.56311	5.44098	6.29319	6.24398	7.43755	0.49556	0.852214	1.19356
2810404M03Rik	6.38971	6.06538	5.59468	6.918	5.89519	7.08874	-0.324332	1.32332	1.19355
H2afy2	11.4092	11.3218	9.97874	11.4293	10.4688	11.6623	-0.0873772	1.45055	1.1935
Tollip	9.51697	10.2068	9.27587	10.1403	9.47811	10.6715	0.689862	0.864381	1.1934
Fmn2	6.67429	7.24396	5.95741	6.68277	5.9717	7.16483	0.56967	0.725364	1.19313
1700040N02Rik	5.44509	6.40076	4.89855	4.70618	5.05998	6.25309	0.955672	-0.192364	1.1931
Gata3	11.5318	11.7304	12.8661	13.629	12.488	13.6805	0.1986	0.762876	1.19252
Trub1	6.91817	7.17016	7.34599	7.81061	7.44404	8.63647	0.251994	0.46462	1.19243
Bpifb4	6.78229	6.41104	6.47281	6.49563	5.76899	6.9603	-0.371247	0.0228177	1.19131
Lce1j	10.667	10.1771	8.88182	10.5223	9.27596	10.4671	-0.48992	1.6405	1.1911
Dio1	6.93231	6.72804	6.19658	6.9586	6.1619	7.35254	-0.204272	0.76202	1.19064
Alas2	5.94693	6.84639	5.37234	6.06673	6.51933	7.70985	0.899454	0.694397	1.19052
Olfr905	5.88982	6.67878	5.89742	7.7502	6.27581	7.46621	0.788965	1.85278	1.1904
Prkab2	9.8392	10.2712	7.96741	9.68559	9.24845	10.4386	0.432048	1.71819	1.19019
Cspg4	6.82691	6.56046	6.04533	6.29466	5.68579	6.87556	-0.266447	0.249321	1.18976
Olfr116	8.51509	7.39969	7.07863	8.15109	7.31522	8.50497	-1.1154	1.07246	1.18975
Tsga8	8.72492	9.02907	7.59675	8.40557	7.92125	9.11093	0.304145	0.808818	1.18968
Myadm	6.27108	6.26465	6.80588	6.62794	6.5084	7.69798	-0.00643502	-0.177935	1.18958
Cplx3	6.91041	6.46119	5.47532	6.67755	5.96002	7.14748	-0.449215	1.20223	1.18747
Fam81a	4.73422	4.55149	5.05697	4.91792	4.84764	6.03476	-0.182733	-0.139051	1.18712
Gm10389	6.8256	6.21622	5.37131	6.72982	5.65774	6.84443	-0.609381	1.3585	1.18668
1700048F04Rik	5.8273	5.64282	5.66637	5.8684	5.02745	6.21366	-0.184478	0.202034	1.18621
S100a6	11.3171	11.5047	15.0757	15.1385	13.0592	14.2452	0.187608	0.0627203	1.18605
Gm44	7.42947	6.71671	6.39035	7.18103	6.05989	7.24482	-0.712757	0.790678	1.18493
Slurp1	5.79828	5.86343	6.56498	5.88677	5.23929	6.42411	0.0651496	-0.678211	1.18482
Arhgap36	4.94525	4.72823	5.10481	4.89958	4.78756	5.97222	-0.217018	-0.205237	1.18466
Slk	10.253	9.95238	8.33358	9.26617	9.73964	10.924	-0.300633	0.932589	1.18433
A830039N20Rik	7.07768	7.27488	6.38565	8.10131	6.96094	8.14515	0.197203	1.71566	1.1842
Cpa5	6.46309	6.71554	5.64755	6.91557	5.97212	7.15612	0.252455	1.26802	1.184
Palm	10.7344	11.295	10.0217	10.6421	10.1157	11.2992	0.560679	0.620403	1.18354
Zfp940	7.04594	7.40915	6.74321	7.57449	6.47801	7.66142	0.363209	0.831276	1.18341
Slc36a4	6.27864	5.99885	6.80881	6.58198	6.49949	7.68271	-0.279794	-0.226838	1.18322
Atp6ap2	11.5648	11.7194	10.3638	11.0967	11.5858	12.7686	0.154669	0.732892	1.18281
Srrm2	9.60303	9.69958	8.80028	8.79235	8.59252	9.77511	0.0965486	-0.00793677	1.18259
Adss	11.6791	11.9015	10.4887	12.2504	11.6417	12.8236	0.222415	1.76168	1.18187
4930480E11Rik	7.16354	7.90899	7.17399	8.06429	7.35702	8.53804	0.745441	0.890305	1.18102
Rnft1	7.35528	7.4028	7.1999	7.81092	7.20492	8.38524	0.0475198	0.611019	1.18032
Fam162b	5.18551	5.16298	5.31207	5.18408	5.12246	6.30271	-0.0225276	-0.127992	1.18025
Nt5dc3	10.3479	10.4686	9.14901	11.4949	10.3077	11.4874	0.120644	2.34589	1.1797
Gm1993	6.89084	6.48964	5.67798	7.25366	6.15659	7.33624	-0.401205	1.57567	1.17965
Lhfpl4	12.127	11.9229	10.1685	11.5254	11.0291	12.2085	-0.204141	1.35694	1.17931
BC051537	4.5731	5.55121	6.86638	5.31988	5.58231	6.76137	0.978101	-1.5465	1.17905
Galns	10.521	10.5356	9.61877	10.535	9.77472	10.9535	0.0145497	0.916233	1.17882
Gas2l1	6.68219	6.72423	6.8324	7.43042	7.18309	8.36181	0.0420453	0.598028	1.17871
Cdca4	9.58106	10.5536	11.1341	10.9331	10.145	11.3236	0.972582	-0.200996	1.17862
Scyl2	9.78119	9.49785	8.81597	9.30761	9.72903	10.9071	-0.283341	0.491643	1.17805
D330025C20Rik	5.03326	4.68066	4.89248	4.97074	4.85132	6.02886	-0.352596	0.0782592	1.17754
Vmn1r237	6.86125	7.02664	6.62569	7.20292	6.09289	7.27039	0.165384	0.577225	1.17749
Baiap2	10.7231	9.49937	8.46113	8.76511	8.66853	9.84532	-1.22371	0.303985	1.17679
Rbm19	8.85472	9.36028	8.86214	9.9983	8.48686	9.66271	0.505557	1.13616	1.17585
Nr6a1	6.01728	6.54969	5.89444	7.29495	6.12353	7.29887	0.532405	1.40051	1.17534
Arhgap28	8.20074	8.19662	7.75448	8.92872	8.28919	9.46422	-0.00411925	1.17424	1.17504
Gm12633	7.29965	7.3502	6.87884	7.9494	7.04211	8.21674	0.0505477	1.07056	1.17463
Olfr1173	5.13278	5.63417	5.07146	5.89028	5.34188	6.5164	0.501393	0.818817	1.17452
Mvp	8.49085	9.18738	8.58775	9.32558	9.05249	10.2268	0.696528	0.737828	1.17428
Hdac4	10.6775	10.1937	9.82173	10.6557	9.72732	10.9016	-0.483869	0.833978	1.17425
Pvalb	7.81055	7.18426	7.06632	7.5903	6.64618	7.82019	-0.626288	0.523976	1.17401
Eid3	6.20635	6.58616	7.10275	7.4991	6.87912	8.05246	0.379808	0.396351	1.17334
4930583I09Rik	5.27361	5.43803	5.26457	5.57868	4.95858	6.13177	0.164418	0.314112	1.17318
Rergl	5.51981	5.81546	5.53912	5.77676	5.47851	6.65168	0.295653	0.237634	1.17317
Prss34	6.74127	6.93592	5.81718	5.81691	6.57283	7.74579	0.194658	-0.000272935	1.17296
Olfr764	6.39379	6.34818	5.79335	5.96386	5.42887	6.60169	-0.0456049	0.170515	1.17283
Qtrtd1	7.77788	8.34789	6.41192	10.0846	8.24243	9.41523	0.570014	3.67273	1.1728
Ctnna1	10.4573	11.1004	12.3405	11.9902	10.8485	12.0206	0.643127	-0.350327	1.17208
Slc35a3	8.11115	8.22728	9.01644	9.19454	8.31064	9.48267	0.116129	0.178104	1.17203
Krtap19-5	10.1149	10.5509	8.64578	9.57021	8.98269	10.1535	0.435914	0.924428	1.17081
C78228	9.44433	9.5475	8.07383	9.63115	8.79319	9.96368	0.103166	1.55732	1.17049
Gm3014	7.73009	7.45227	6.95602	8.37356	7.39882	8.56908	-0.277824	1.41754	1.17026
Rdh18-ps	6.40729	6.14258	5.65435	6.73619	6.03396	7.20404	-0.264716	1.08183	1.17007
Mex3c	11.8054	12.3782	10.7105	11.5208	12.3495	13.519	0.572773	0.810286	1.16949
Srebf2	8.38558	9.28754	8.87296	9.72416	8.47593	9.64507	0.901963	0.851197	1.16913
Lin7a	5.66287	5.71107	5.44118	6.17658	5.37227	6.54011	0.0482053	0.735401	1.16784
Lamp2	9.55543	9.86769	9.62346	10.0251	9.77629	10.9441	0.312262	0.401619	1.16781
5430440L12Rik	8.97873	9.64853	7.70987	7.80304	7.41408	8.58115	0.669801	0.0931714	1.16707
Abcf1	10.4018	10.9997	11.1896	11.3374	10.6752	11.8419	0.597912	0.147836	1.16677
F830005D05Rik	10.6121	11.5523	8.88601	10.3681	9.94501	11.1116	0.940139	1.4821	1.1666
Usp31	8.63887	8.48435	8.00901	9.71484	8.00611	9.1727	-0.154517	1.70583	1.16659
B430105G09Rik	6.17051	6.20065	6.15028	5.89232	6.35019	7.51648	0.0301374	-0.257962	1.16629
Gpc5	6.5341	7.07673	6.52942	6.76893	6.57249	7.73801	0.542626	0.239505	1.16553
Cetn4	8.08568	7.9927	9.27504	9.40079	7.48309	8.64855	-0.0929836	0.125747	1.16546
A930037H05Rik	9.20881	8.79282	7.92136	8.61594	8.0513	9.21671	-0.415992	0.694579	1.16541
Tssk1	7.65075	7.19167	6.97715	7.72514	6.64514	7.81053	-0.459087	0.747984	1.16539
Tmem247	7.53628	7.50502	7.04389	7.7793	6.79524	7.95953	-0.0312592	0.73541	1.16429
Fam98a	11.0501	10.9222	11.5964	11.9976	10.6874	11.8516	-0.127936	0.401257	1.16424
Muc20	6.05549	6.52581	6.1258	7.23103	6.18653	7.35013	0.470328	1.10523	1.1636
Cdca7	9.22504	9.2605	12.2884	12.238	9.75827	10.9217	0.035462	-0.0503299	1.16348
Rnh1	9.02341	9.74958	10.7079	10.7594	9.81243	10.9756	0.726175	0.0514264	1.16316
Rnf19a	12.9692	13.1221	11.0136	12.841	12.5633	13.7258	0.152954	1.82742	1.16256
Cirh1a	11.9426	12.1383	11.2869	12.8162	11.3266	12.489	0.195662	1.52923	1.1625
Acvr1	6.54892	6.6975	6.85948	7.08243	6.67739	7.83983	0.148582	0.222952	1.16244
Dnajc5	10.9078	11.3847	10.388	11.0908	10.7011	11.8633	0.476957	0.702834	1.16228
Zfc3h1	11.3709	10.7909	8.69411	10.6155	11.003	12.1647	-0.579985	1.92139	1.16173
Ltbp4	6.92992	7.55101	7.07015	7.97076	7.05219	8.21377	0.621089	0.900612	1.16159
Rps6ka3	9.28963	9.54009	9.32634	9.8957	9.23599	10.3975	0.250466	0.569357	1.16149
Map3k13	7.43709	6.95888	6.4849	6.9875	6.24086	7.40175	-0.478207	0.502607	1.1609
Chpf	11.6425	11.4524	11.6548	12.433	11.3129	12.4736	-0.19007	0.77816	1.16066
1110006E14Rik	4.93273	5.03867	5.23328	5.09411	5.02787	6.18852	0.10594	-0.139171	1.16066
Gpa33	7.21029	7.31608	6.53715	7.18248	6.09185	7.2525	0.105789	0.645331	1.16065
Fam83f	9.25311	10.1052	7.88593	9.13298	8.25241	9.41206	0.852072	1.24705	1.15964
Gm8909	7.084	7.4301	7.041	8.07781	7.17194	8.33132	0.3461	1.03681	1.15938
Foxs1	7.10549	7.84401	6.95261	8.04082	7.14819	8.30734	0.738514	1.08821	1.15914
Gm715	5.85795	5.60728	5.57012	6.33154	5.19554	6.35464	-0.250668	0.761418	1.1591
5330417C22Rik	7.70975	7.6398	6.77394	7.20811	7.20769	8.36649	-0.0699422	0.434173	1.1588
4930524C18Rik	6.16505	6.38063	5.58956	6.11247	5.9216	7.08023	0.215575	0.522903	1.15863
Oxsr1	9.30258	9.99779	9.87539	10.2361	9.51204	10.6705	0.695208	0.360659	1.15846
Plp2	11.5223	11.6668	14.5374	14.1682	11.9359	13.0937	0.144495	-0.369149	1.15787
Gtf2f2	9.5562	9.69027	10.3936	11.4662	9.61329	10.7705	0.134078	1.07258	1.15717
Lce1l	5.65488	6.11659	5.18197	6.53218	5.70095	6.85811	0.461718	1.35021	1.15716
Gm13704	4.44598	4.74948	4.7432	5.0091	5.47338	6.63049	0.303502	0.265901	1.15711
Morc1	5.01378	5.87854	6.20642	5.03243	5.1806	6.33748	0.86476	-1.17399	1.15688
Slc22a6	9.28329	9.46113	7.58702	8.25525	8.96289	10.1196	0.177832	0.668225	1.15671
Smyd5	6.9265	7.86195	8.19381	9.09157	7.42307	8.57947	0.935453	0.897767	1.1564
Diexf	8.89277	8.49479	8.34075	9.07025	8.23408	9.39043	-0.397983	0.729493	1.15634
Cpeb4	7.00913	7.82257	6.80751	7.15649	7.01669	8.1724	0.813445	0.348982	1.15571
Rrbp1	10.3244	10.3159	10.4613	10.6669	10.0222	11.1779	-0.00845107	0.205641	1.1557
A530030E21Rik	15.4998	15.4409	13.2178	14.4463	14.4841	15.6397	-0.058885	1.22846	1.15566
Barhl2	4.75585	4.88081	5.04447	4.74524	4.6524	5.80756	0.12496	-0.29923	1.15516
4930556A20Rik	6.36019	5.90772	5.16309	6.66167	5.56841	6.72323	-0.452466	1.49858	1.15482
Krtap4-16	7.05013	7.27559	6.02529	6.7385	6.16468	7.31949	0.225465	0.713203	1.15481
Tmcc3	7.44882	7.95268	7.80662	6.97307	7.35449	8.50881	0.503862	-0.833546	1.15432
Akr1b8	6.39744	6.56822	7.98833	7.69456	7.36024	8.51421	0.170785	-0.293764	1.15397
Apcs	6.65223	7.29643	7.04939	7.49935	6.26659	7.42037	0.6442	0.449966	1.15379
Gpd2	9.41923	9.96427	8.62715	9.64315	8.51352	9.66726	0.545038	1.01599	1.15375
Star	7.14394	7.69457	6.87853	7.43784	6.43601	7.58894	0.550628	0.559313	1.15293
Nampt	10.7794	11.7074	11.0302	12.1862	11.2525	12.4052	0.927977	1.15598	1.1527
Usp29	6.12518	5.86343	5.73901	6.45273	5.72097	6.87335	-0.261746	0.713721	1.15238
Gm13238	8.23693	8.72646	8.02405	10.09	8.19213	9.34433	0.489522	2.06591	1.15219
Gpr6	9.18369	9.71286	8.37499	9.8286	9.02597	10.1772	0.529161	1.45361	1.15124
Pip	6.33028	6.37857	5.69962	6.87443	5.56404	6.71518	0.0482943	1.17481	1.15114
Hyal2	9.42716	9.50821	10.3676	11.1064	9.40635	10.5566	0.0810502	0.73878	1.15022
1700003F12Rik	7.68821	7.42762	6.89697	7.62575	6.7317	7.88116	-0.260582	0.728777	1.14946
Olfr1309	5.8285	5.93906	5.25412	5.29589	5.00949	6.15874	0.110557	0.0417682	1.14925
Scgb2b20	6.99327	6.97223	6.42105	7.01028	6.47369	7.62288	-0.0210372	0.589222	1.14919
Pdyn	6.72552	6.31911	5.37385	6.9214	5.97372	7.12228	-0.40641	1.54755	1.14856
Slc29a3	5.79533	6.28385	6.19141	6.48444	6.06814	7.21639	0.488517	0.293023	1.14825
Olfr33	6.49962	6.31835	6.17663	6.81172	5.93587	7.08408	-0.181272	0.635096	1.14821
Tab2	12.2413	11.774	10.9745	11.3235	11.5935	12.741	-0.46722	0.349045	1.14746
Eif3j2	11.2856	11.4715	9.50886	12.7422	11.1129	12.2599	0.18594	3.23338	1.14708
Slc12a4	10.8047	10.9299	10.8244	11.6859	10.6719	11.8188	0.125225	0.861536	1.14691
Dmrt2	4.88777	4.91562	5.64156	4.88118	4.71526	5.86204	0.0278554	-0.760385	1.14677
Ankrd53	5.87299	5.3483	5.81326	7.28252	5.8124	6.95912	-0.524693	1.46927	1.14672
Lrrfip1	10.9284	11.0288	9.96419	11.1987	10.9808	12.1273	0.10041	1.23451	1.14644
Ubl3	11.2551	12.027	10.6384	11.6846	11.6129	12.7592	0.771867	1.04618	1.14627
Snhg10	8.99163	9.24684	9.23952	9.50029	8.32463	9.46931	0.255207	0.260771	1.14468
Treml4	7.61482	7.67814	7.01292	7.43597	7.04688	8.19126	0.063316	0.423051	1.14438
Plxdc2	8.1232	7.39516	11.0946	11.691	8.3613	9.50528	-0.728041	0.596367	1.14398
4930417O13Rik	11.9788	11.446	8.30321	11.1573	12.0458	13.1895	-0.532818	2.85413	1.14374
Aldh8a1	10.3702	10.3574	9.0852	10.0315	9.60386	10.7469	-0.0128467	0.946284	1.14301
Olfr1285	6.20143	5.8969	4.94144	6.45874	5.61294	6.75586	-0.304535	1.5173	1.14292
Spock2	6.95618	6.51525	6.75315	6.15452	8.68269	9.82445	-0.440932	-0.598631	1.14177
Nifk	12.2999	12.5993	12.5843	13.9631	12.2429	13.3843	0.299475	1.37885	1.14144
Gtf2e1	9.16816	9.2188	10.2676	10.5113	9.589	10.73	0.0506332	0.24372	1.14098
Plscr2	5.02472	5.11564	4.87754	5.48613	4.69802	5.83872	0.0909237	0.608587	1.1407
Cyp46a1	9.91561	10.1366	8.23939	10.0046	9.2004	10.3409	0.220949	1.76517	1.14053
Olfr1230	5.64715	6.00701	5.34485	6.62514	5.80026	6.94054	0.359863	1.28029	1.14029
Gm15760	7.14231	7.35911	6.58294	7.11357	6.17009	7.31025	0.216803	0.530638	1.14015
Slc39a14	8.54677	8.51947	8.41716	9.48971	8.2116	9.35064	-0.0272974	1.07255	1.13904
Zdhhc22	6.95108	7.53835	6.2621	7.41997	6.88959	8.02862	0.587272	1.15786	1.13904
Olfr1111	5.95111	6.27949	5.39515	6.7565	5.8258	6.96438	0.328385	1.36135	1.13859
Fcrls	6.69109	6.55622	6.8746	6.60946	5.98657	7.1251	-0.134871	-0.265147	1.13853
Lefty2	7.76374	8.20922	7.68422	8.25894	7.51366	8.65212	0.445477	0.574725	1.13846
Mcph1	8.74594	8.2982	8.92505	9.17643	8.15572	9.29399	-0.447738	0.251388	1.13827
Abcf2	10.9839	11.2612	11.1974	11.5457	10.5183	11.6564	0.277326	0.348281	1.13804
Nob1	8.64772	9.3113	9.37526	10.5283	8.7803	9.91801	0.663582	1.15302	1.13771
Gm9975	5.52954	5.86408	6.1002	5.99398	5.80116	6.93844	0.334539	-0.106217	1.13727
Gm10532	5.79167	5.96125	5.33152	6.68219	6.34072	7.47768	0.169575	1.35067	1.13696
Atmin	10.0277	9.1761	10.3604	11.372	10.1877	11.3246	-0.851577	1.01158	1.13683
Ciapin1	11.4162	11.3757	11.5725	12.2304	11.4285	12.5647	-0.0405134	0.657886	1.13626
Wdfy1	8.33558	8.69522	7.85011	8.38675	8.27352	9.40972	0.359643	0.536646	1.1362
Dcn	7.19167	7.79221	6.27105	6.98467	6.37501	7.51066	0.600537	0.71362	1.13565
Olfr544	13.2198	12.0977	11.1775	11.9019	11.5447	12.6803	-1.12205	0.72437	1.13562
Serpinb3b	5.94175	4.74516	5.02872	4.62495	5.15619	6.29173	-1.19658	-0.403768	1.13554
Nckap1	8.11151	8.05902	8.8346	10.1094	8.41895	9.55445	-0.0524843	1.27476	1.1355
Gm9510	9.42519	8.66539	8.02701	8.67382	8.34963	9.48496	-0.759798	0.646815	1.13533
Pitpnm2os1	6.99614	7.67536	6.7467	8.8833	7.65308	8.78833	0.679222	2.13659	1.13526
Hist1h2al	6.50876	6.78696	6.56183	7.77341	6.68389	7.81752	0.278198	1.21158	1.13362
Amigo3	5.98024	6.70327	7.99475	8.13718	6.57392	7.70722	0.723032	0.142426	1.1333
Anxa2	12.2568	12.3986	15.7243	15.9895	12.9361	14.0694	0.141839	0.265203	1.13323
Slc9a7	5.62026	5.79574	6.18646	5.7705	6.01866	7.15152	0.175479	-0.415964	1.13286
Myh2	7.26414	5.72956	6.44927	6.77585	5.96398	7.09659	-1.53458	0.326582	1.13262
Barx2	7.32987	7.59613	6.66433	7.64331	6.85464	7.98608	0.266259	0.978984	1.13145
1700022I11Rik	7.45215	6.61819	6.06795	7.15339	6.30659	7.43637	-0.833955	1.08544	1.12978
Camkv	6.11718	5.99994	6.28819	6.6747	6.0693	7.1989	-0.117246	0.386508	1.1296
Fut9	6.1276	6.01998	5.77527	6.10692	5.70076	6.8301	-0.107626	0.331646	1.12934
Apol10a	5.07331	5.46284	5.32248	5.19853	5.64525	6.77434	0.389533	-0.123951	1.12909
Dio3os	7.64441	6.77676	5.961	6.77862	6.43353	7.56241	-0.867648	0.817621	1.12888
Ano7	4.66824	5.29037	5.63848	6.57477	5.34686	6.47516	0.622126	0.936293	1.1283
Vmn2r88	7.48003	8.19804	6.30152	7.60271	6.9231	8.05022	0.71801	1.30119	1.12712
Gm4907	13.3602	13.3964	12.0835	12.6914	12.6785	13.8052	0.036211	0.607912	1.12667
Iqcf4	6.29837	5.18052	5.25589	5.68183	5.49712	6.62363	-1.11785	0.425939	1.12652
C130009A20Rik	7.14792	6.57374	5.98416	7.30271	6.39428	7.52014	-0.574181	1.31855	1.12586
Ppp3r1	11.927	10.9659	11.3894	11.051	10.5169	11.6426	-0.961087	-0.338402	1.12567
Prodh2	7.34402	6.99924	6.66277	7.56859	6.40448	7.53001	-0.344771	0.905819	1.12552
Krtap5-1	6.81877	7.81821	6.91264	8.66237	7.25969	8.38501	0.999441	1.74973	1.12533
Csrp2	7.96393	7.99297	9.65035	9.67743	7.98829	9.11313	0.0290437	0.0270809	1.12485
4930519N06Rik	5.22584	5.52509	4.88801	5.04574	5.36067	6.48482	0.299251	0.157734	1.12415
1600027J07Rik	5.29958	4.8849	5.2012	4.78075	4.67384	5.7978	-0.41468	-0.420449	1.12396
Krtap19-4	13.3839	12.9157	11.6112	12.1615	12.1122	13.2361	-0.468276	0.550375	1.12387
Pin1rt1	11.2017	11.5707	12.0398	12.8508	11.4319	12.5555	0.368948	0.811029	1.12358
B230307C23Rik	7.18039	7.24118	7.81749	8.5327	7.25311	8.37575	0.0607929	0.71521	1.12264
Ankrd46	10.5286	9.99078	10.6952	10.3594	9.89906	11.0214	-0.537866	-0.335792	1.1223
Fgf7	5.87994	6.5837	6.00982	7.10644	5.99035	7.11248	0.703761	1.09662	1.12213
Ivns1abp	11.6118	11.1032	10.0752	11.2521	11.0036	12.1255	-0.508585	1.17695	1.12187
Vmn2r13	5.76561	5.45942	4.96548	5.87223	5.07794	6.19933	-0.306191	0.906751	1.12138
Vmn1r84	5.24323	5.79509	5.00892	6.28425	5.35923	6.47959	0.551858	1.27533	1.12035
Metap1	9.75364	9.96268	10.0778	10.6828	9.97232	11.0924	0.209043	0.604949	1.12012
Phf23	10.6434	11.4611	11.3397	11.6512	10.8823	12.0025	0.817745	0.311584	1.12011
Ythdf2	10.331	10.169	10.1232	11.0196	10.0374	11.1573	-0.161983	0.896407	1.11989
Ksr1	7.78323	8.15902	7.59486	8.89199	7.86133	8.98118	0.375796	1.29713	1.11985
Rbm15b	10.2652	9.45836	10.189	10.3628	9.27843	10.3981	-0.806797	0.173788	1.1197
4930511J24Rik	4.99799	5.24152	5.0546	5.02734	4.98315	6.10267	0.243531	-0.0272506	1.11952
B430105A11Rik	6.05334	5.93911	5.29346	6.37126	5.37043	6.48945	-0.114222	1.0778	1.11902
2410080I02Rik	7.17559	7.67915	6.96546	8.14945	7.07509	8.19394	0.50356	1.18399	1.11885
Gm21944	7.54636	8.00849	5.95227	8.0376	7.10681	8.22542	0.462132	2.08533	1.1186
Adam8	8.36337	8.62227	10.7591	11.5334	9.21106	10.3295	0.258895	0.774306	1.11842
Pde12	9.0815	9.38275	9.33942	11.594	9.2471	10.3654	0.301253	2.25457	1.11826
Mmd	8.8881	9.52918	8.03289	8.69464	9.61299	10.7312	0.641079	0.661752	1.11824
Tcerg1	9.23027	9.41076	9.75373	10.4145	9.27376	10.3917	0.180496	0.660766	1.11796
Adamtsl2	5.82433	5.78016	5.77587	6.69113	5.36812	6.48583	-0.0441664	0.915258	1.11771
Vmn1r139	5.39799	6.2369	5.66583	6.97198	6.01951	7.13714	0.838909	1.30615	1.11763
Gm3893	6.4517	6.2854	5.40663	6.14989	5.64057	6.75812	-0.166302	0.743258	1.11755
Gm11544	6.27057	5.57709	5.42838	5.78818	5.16416	6.28138	-0.693474	0.359802	1.11723
Ube2dnl1	5.0753	5.63452	5.37517	6.18177	5.37995	6.49676	0.559226	0.806598	1.1168
Itgae	5.58849	5.86583	6.40095	5.61581	6.90009	8.01622	0.27734	-0.785135	1.11614
Zfp654	9.29478	9.88547	9.2631	9.43709	9.55351	10.6695	0.590688	0.173991	1.11602
Dnttip1	10.153	10.5725	10.0478	10.4257	10.042	11.1573	0.419523	0.377863	1.11538
Traf3ip2	8.84294	9.72033	9.62681	9.42393	9.23526	10.3486	0.877385	-0.202879	1.11332
Vnn3	5.89239	5.69405	5.31327	6.51628	5.25465	6.36792	-0.198339	1.20301	1.11327
Tbrg4	9.04235	9.78417	9.03779	9.83276	9.17481	10.2881	0.741818	0.79497	1.11324
1700007G11Rik	6.43388	6.58524	5.96725	7.3316	7.04624	8.15916	0.15136	1.36435	1.11292
Mt4	6.63182	6.65149	6.3646	6.6912	5.79182	6.90458	0.0196769	0.326605	1.11275
Vasn	5.45043	5.97296	5.32753	5.72148	5.55226	6.66376	0.52253	0.393951	1.1115
Gnao1	5.73031	6.12312	5.25295	5.75141	5.38088	6.49233	0.392809	0.49846	1.11144
Xpot	7.20983	7.29262	8.26313	8.84494	7.482	8.59321	0.0827915	0.581804	1.11121
Zfp330	11.6067	12.3325	10.2988	12.6728	11.616	12.7272	0.725822	2.37397	1.11117
Gprin3	6.94823	6.60497	8.73148	9.1177	7.58724	8.69827	-0.343254	0.386213	1.11103
Uroc1	4.88786	5.21736	5.93477	6.3365	5.23289	6.34364	0.329506	0.401736	1.11074
Fxyd3	7.71932	7.27043	7.02737	7.84517	6.718	7.82862	-0.448885	0.817802	1.11063
Ppp1r18os	5.77346	5.64307	5.80551	5.76392	5.26944	6.37908	-0.130391	-0.0415936	1.10964
E130311K13Rik	10.1507	10.0518	9.21549	9.94406	9.31371	10.4233	-0.0988929	0.728567	1.10959
Crebbp	10.7635	11.0167	9.64931	10.7875	10.6845	11.7939	0.253132	1.13818	1.10947
D930007P13Rik	5.96659	6.3085	6.17682	6.68894	5.71847	6.82754	0.341912	0.512116	1.10907
Rabgef1	8.89065	8.62526	8.56024	8.49486	8.50165	9.61063	-0.265397	-0.0653751	1.10897
Mgat5b	8.88036	8.41922	7.64017	8.73372	7.74297	8.85188	-0.461137	1.09355	1.10891
Nip7	10.8724	11.0379	10.9927	11.8946	10.529	11.6378	0.165471	0.901897	1.10884
Sypl2	5.58054	5.51329	5.30329	6.60726	5.11876	6.22721	-0.0672439	1.30397	1.10845
2610005L07Rik	11.2045	11.1048	9.32119	10.7673	10.5873	11.6958	-0.0996853	1.44613	1.10844
Sox13	8.23239	8.66607	7.82017	9.48128	8.53159	9.63915	0.433684	1.66111	1.10756
Banp	11.2584	11.037	9.21596	9.88555	9.40595	10.5126	-0.221432	0.669587	1.10663
F830002L21Rik	6.87649	6.39509	5.92376	7.09725	5.83688	6.94336	-0.4814	1.17349	1.10648
Zfp62	10.7807	10.2677	9.86208	10.6428	9.77676	10.8823	-0.512961	0.780668	1.10558
Olfr799	6.50277	6.03638	5.10357	6.1358	5.38215	6.48733	-0.466393	1.03223	1.10517
Ldhal6b	7.01085	6.96837	6.68054	7.30027	6.45733	7.56207	-0.0424804	0.619731	1.10473
C230006B20	5.46911	5.92319	6.42449	5.57762	5.65566	6.75968	0.454079	-0.84687	1.10402
Pign	8.43145	8.9853	7.69297	8.6788	7.73715	8.84093	0.553847	0.985831	1.10378
Prkaa2	6.5002	6.11659	5.82065	6.6364	5.79015	6.89303	-0.383601	0.815753	1.10288
Adh4	6.1028	6.69628	5.97079	8.12666	7.54566	8.64824	0.593483	2.15587	1.10258
Cpe	6.80961	6.50463	8.63432	8.5849	7.20347	8.30586	-0.304975	-0.0494162	1.10239
Mob1a	10.5224	10.2136	10.0607	10.4378	10.2749	11.3769	-0.308753	0.377079	1.10195
Vps37a	8.07688	7.57864	6.6742	7.87717	7.26238	8.36427	-0.498244	1.20297	1.10189
Cxcr5	10.0368	10.1278	8.07083	8.52616	10.9151	12.017	0.0910081	0.455329	1.10185
Fate1	6.40274	6.26966	6.16255	6.83295	5.94223	7.04385	-0.133072	0.6704	1.10162
Slc28a3	7.95429	8.06792	7.36551	8.31062	7.66782	8.76894	0.113638	0.945118	1.10112
AW413774	6.15724	6.79125	6.26637	5.64961	6.77963	7.88065	0.634009	-0.616753	1.10102
LOC101055971	8.53172	9.35994	9.77484	9.91914	8.66661	9.76762	0.828223	0.144301	1.10101
LOC101056474	6.54757	6.24829	5.68099	6.92974	5.80206	6.90252	-0.299282	1.24875	1.10046
Olfr173	5.21458	5.63552	5.33972	5.85046	6.21588	7.31575	0.420937	0.510744	1.09987
Jhdm1d	9.75344	8.93961	7.06563	7.35654	8.767	9.8668	-0.813832	0.290913	1.0998
Sycp2l	6.02555	6.09791	5.51256	6.3386	5.79155	6.89134	0.0723543	0.826036	1.09979
Lrrc66	5.34986	5.8528	6.1696	6.42824	5.62746	6.72642	0.502942	0.258646	1.09896
Gorasp2	10.5888	11.1023	10.8418	10.855	10.0676	11.166	0.513471	0.0132479	1.09832
Syt13	5.64834	5.56065	4.74063	5.14155	5.20052	6.29862	-0.0876873	0.400916	1.0981
Aar2	9.72807	9.01405	8.94482	9.36747	8.58425	9.68228	-0.714013	0.422656	1.09803
Sdf4	10.6411	10.7489	11.3603	11.2577	11.0421	12.14	0.107774	-0.102619	1.09786
Olfr1215	6.3538	5.96226	5.56504	5.86446	5.44503	6.54282	-0.391537	0.299418	1.09779
Ccdc64	8.31706	8.54619	7.90686	7.85666	7.64298	8.74072	0.229122	-0.0501959	1.09774
Ltf	6.14023	5.72581	6.24076	5.35047	5.28204	6.37959	-0.414418	-0.890287	1.09755
Zfp641	4.92495	5.69642	5.26992	4.36633	5.11064	6.20814	0.771466	-0.903584	1.0975
Shc2	6.40981	6.07877	5.83578	6.70002	5.82186	6.91922	-0.331038	0.864241	1.09736
Mybbp1a	12.9631	13.3081	13.7956	14.5353	13.0099	14.1065	0.345018	0.739614	1.0966
S100a7a	4.90923	5.50541	5.35211	4.7631	5.83067	6.92678	0.59618	-0.589006	1.09611
Arhgap39	9.95003	10.2642	9.23774	10.2361	10.0978	11.1936	0.314174	0.998346	1.0958
Psapl1	6.46421	7.39346	6.95702	7.61863	6.82557	7.92119	0.929247	0.661612	1.09562
Gm10624	7.45744	8.41409	7.18614	7.8552	7.15034	8.24455	0.956654	0.669058	1.09421
Pmpca	7.92973	8.12236	8.59505	8.19369	7.63691	8.73089	0.19263	-0.40136	1.09398
F3	6.57176	5.91873	4.99255	10.2703	5.28872	6.38069	-0.653036	5.27779	1.09198
2900097C17Rik	9.50711	9.6047	9.20381	10.3019	9.38417	10.475	0.0975902	1.09805	1.09085
Slmo2	10.8063	11.3998	11.9504	12.266	11.2172	12.3078	0.593494	0.315678	1.09065
Abcc8	7.19925	7.75723	6.59332	7.42214	6.76177	7.85226	0.55798	0.828818	1.09049
Pigr	10.5526	10.3562	9.45918	10.1182	10.4871	11.5766	-0.196367	0.659043	1.08947
Oog2	7.75646	8.4456	7.57497	8.88198	7.60477	8.69424	0.689147	1.30701	1.08947
Rheb	8.19081	8.69979	7.37915	8.89589	8.36306	9.45213	0.508983	1.51674	1.08907
Kynu	4.98303	5.12384	6.2999	5.39877	5.09674	6.18512	0.140813	-0.90113	1.08838
BC049635	5.78683	5.95978	5.55966	6.13455	5.32344	6.41155	0.172947	0.574881	1.08812
4930456L15Rik	7.07978	6.88165	5.69361	6.15394	5.62587	6.71373	-0.198134	0.460336	1.08786
Gm10661	6.64102	5.58096	6.19004	6.35898	5.79629	6.88389	-1.06006	0.16894	1.0876
Ntrk1	7.64003	5.8564	5.69132	6.74586	5.92362	7.01099	-1.78363	1.05453	1.08737
Mylk2	6.75101	7.11732	6.73731	7.33573	6.46849	7.55503	0.366314	0.598413	1.08654
Gm10847	6.06071	6.73079	5.7172	5.74083	6.13402	7.21966	0.670081	0.0236275	1.08564
C1qbp	12.5763	13.0849	13.7909	14.3629	12.8235	13.9088	0.508586	0.571992	1.08529
Tgoln2	10.6673	10.3982	8.51776	9.90787	9.75784	10.843	-0.269051	1.39011	1.08515
Islr2	7.87271	6.84392	7.34032	8.25961	6.92152	8.00624	-1.02879	0.919291	1.08472
Gemin4	7.97202	8.10251	9.53823	10.5052	8.2226	9.30726	0.130488	0.966942	1.08466
Ppa1	11.1463	12.0347	13.397	13.8527	11.7126	12.7965	0.888436	0.455689	1.08396
Adra1b	8.32878	8.97664	7.66198	8.56102	7.74147	8.82471	0.647861	0.899046	1.08325
Lbx1	7.08212	6.81733	5.81811	7.41264	6.19512	7.27802	-0.264788	1.59453	1.08291
Crygc	7.12306	6.37185	6.10876	6.43184	6.26087	7.34373	-0.751215	0.323072	1.08287
Tmem19	9.16254	9.77976	10.4753	8.94183	9.77733	10.8592	0.617215	-1.53345	1.08188
Bmp8b	6.61916	6.64736	5.808	6.67278	5.77849	6.86021	0.0281979	0.864778	1.08172
Gm16501	6.5523	6.4919	5.44882	5.80632	5.63295	6.7146	-0.0603954	0.357507	1.08165
Olfr1252	9.55906	9.88054	8.36877	9.62792	9.17953	10.2604	0.321479	1.25915	1.08086
Wif1	4.34938	4.36789	4.85515	4.9715	4.82344	5.90394	0.0185152	0.116349	1.08051
Olfr70	5.75754	5.18565	5.60565	5.99868	5.02031	6.10079	-0.571894	0.393032	1.08048
Gm10325	7.69821	6.84753	5.8715	7.29895	6.16401	7.24403	-0.850679	1.42745	1.08002
Fubp3	10.8255	10.9686	9.31492	9.76038	10.0782	11.1577	0.143096	0.445465	1.07943
Nova1	7.32839	7.47511	6.72476	7.53367	6.8425	7.92186	0.146725	0.808907	1.07936
Slc35a2	8.60341	9.03808	8.68442	9.41404	8.64553	9.72474	0.434674	0.729616	1.07921
Gm7157	6.30211	6.16915	5.55827	5.38486	5.15995	6.23908	-0.132964	-0.173404	1.07913
1110028F11Rik	5.8479	6.44021	6.48602	6.51449	6.57815	7.65711	0.592318	0.0284743	1.07896
1700017I07Rik	5.39918	5.925	5.63405	6.50903	5.48832	6.56692	0.52582	0.874982	1.07859
Foxi2	6.44256	6.36764	5.8529	7.02497	6.00268	7.0809	-0.0749182	1.17207	1.07822
Gm6792	6.14828	6.22457	5.79437	6.02972	5.50919	6.58724	0.0762948	0.235353	1.07805
Dhx37	8.20945	8.53518	8.68115	9.61458	7.86259	8.94059	0.325728	0.933429	1.078
AW061147	8.89097	9.62961	8.71606	9.98868	9.47049	10.5475	0.73864	1.27262	1.077
Fcgr4	6.46696	6.82352	5.8747	7.21925	6.29811	7.37495	0.356561	1.34454	1.07684
4930425O10Rik	8.34167	8.32842	7.77081	8.49138	7.5164	8.59313	-0.0132453	0.720576	1.07673
Srsf11	10.9221	10.808	9.15933	9.88106	10.2443	11.3209	-0.114041	0.721731	1.07666
Kdm2b	10.0203	10.0005	8.94338	10.0086	9.67776	10.7543	-0.0198205	1.06518	1.07658
Krt6b	6.72937	6.83316	6.5596	7.44588	6.3204	7.39676	0.103792	0.886272	1.07635
Klra1	9.42696	9.73092	8.50333	8.30089	9.31051	10.3867	0.30396	-0.202436	1.07619
A930002I21Rik	5.56346	5.3535	5.42994	5.57917	5.67878	6.75406	-0.209953	0.149226	1.07528
Ifna11	6.40675	6.07501	5.44642	6.62589	5.96897	7.04377	-0.331739	1.17947	1.0748
Odf3	6.12058	6.52837	6.49147	7.16848	6.30412	7.37879	0.407793	0.677009	1.07467
Gm10683	5.81174	6.47463	6.70682	7.12037	6.08989	7.16442	0.662892	0.413545	1.07453
Cdsn	6.14783	6.98466	6.20526	7.31713	6.54645	7.62083	0.836831	1.11187	1.07438
Fbxw19	6.52632	6.77557	5.118	5.3029	5.34488	6.41861	0.249251	0.184894	1.07372
Gnpda1	10.2997	9.71126	10.3482	10.1389	9.61254	10.686	-0.588439	-0.209263	1.07351
Olfr1458	5.76375	5.53935	5.24715	5.39767	4.94633	6.01941	-0.224407	0.150518	1.07308
1700013F07Rik	5.69872	6.10709	5.32614	6.01849	5.54184	6.61407	0.408372	0.692354	1.07222
Olfr523	6.47226	6.16517	6.14714	6.89558	5.58767	6.65987	-0.307084	0.748441	1.0722
Gkn1	5.34745	5.91862	5.26229	6.2032	5.37944	6.45141	0.57117	0.940912	1.07197
Porcn	6.93683	7.17173	6.32212	7.33243	6.23761	7.30892	0.234894	1.01031	1.07132
Klhdc4	12.451	12.9127	13.0378	13.1112	12.2619	13.3329	0.461661	0.0733907	1.07105
Csrnp3	8.15392	8.82432	7.72834	9.8214	8.517	9.58735	0.670396	2.09307	1.07035
Ncaph	8.81487	8.64116	13.1485	11.6381	9.31215	10.3823	-0.173708	-1.51041	1.07019
Ear6	8.01183	8.1279	7.43617	7.98524	7.21132	8.28102	0.116063	0.549071	1.0697
Olfr1208	5.09479	4.91756	5.48986	6.45557	5.77643	6.84601	-0.177233	0.965716	1.06957
Fam129a	6.61417	6.81826	7.27471	7.57615	7.35351	8.42302	0.20409	0.301436	1.06951
C1ql2	6.9969	6.46538	6.07272	6.81618	5.66547	6.73443	-0.531524	0.743462	1.06896
Tusc2	9.54528	9.73778	9.84861	10.2725	9.55677	10.6257	0.192503	0.423891	1.06895
Gm8884	8.08284	7.67076	6.63803	8.55937	7.36528	8.43402	-0.412086	1.92134	1.06874
2810403A07Rik	10.2516	10.1857	9.5196	10.1692	10.0035	11.0716	-0.0658723	0.649583	1.06815
Nphs2	7.21983	8.16448	6.83916	8.94484	8.1496	9.21733	0.944649	2.10567	1.06773
Oprl1	6.55553	6.22329	5.96452	6.75152	5.8928	6.96008	-0.332241	0.787	1.06728
Msmp	6.33169	5.89622	5.50934	6.24653	5.46196	6.52898	-0.435468	0.737193	1.06702
Tmem253	8.27636	8.19486	6.8408	7.18817	7.03082	8.09758	-0.0814944	0.347373	1.06676
Prss22	5.4001	6.10776	5.46103	6.50565	5.72285	6.78926	0.707657	1.04462	1.06641
Il15ra	10.0616	9.92399	9.18562	10.5128	9.36857	10.435	-0.137594	1.32717	1.0664
AU018091	8.06759	6.22787	5.73291	5.2486	5.39675	6.46292	-1.83972	-0.484319	1.06617
Ankdd1a	5.52326	5.93397	5.39057	6.57287	5.60051	6.66665	0.410709	1.1823	1.06614
Gm436	7.04844	6.77717	6.6297	7.23581	6.24841	7.31433	-0.271269	0.606114	1.06592
Aif1l	6.84641	6.45965	7.209	7.57275	5.99391	7.05977	-0.386757	0.363752	1.06586
Gm11213	10.8901	10.5505	8.59795	9.60622	10.1677	11.2335	-0.339566	1.00827	1.06578
1700003P14Rik	6.21287	6.03825	5.62932	6.70032	5.61932	6.68492	-0.174619	1.07099	1.0656
Gm5065	5.64657	6.01529	5.94834	6.12751	5.851	6.91656	0.368724	0.179171	1.06555
Picalm	13.6375	13.989	13.4554	13.5903	13.8196	14.8845	0.35152	0.134949	1.06486
Serpinb11	7.29144	6.84638	5.8356	6.22997	6.13947	7.20318	-0.445061	0.394367	1.06371
Dvl3	13.4091	13.0022	11.1039	12.1782	12.1482	13.2116	-0.406911	1.07432	1.06339
D430047D06Rik	5.61365	5.09992	6.28298	5.51117	5.05551	6.11866	-0.513737	-0.771815	1.06315
Ston1	6.96135	7.34403	6.28186	6.86244	5.98552	7.04858	0.382677	0.580588	1.06306
Snora74a	11.9871	9.29395	8.98556	9.99791	8.36895	9.43162	-2.69319	1.01234	1.06267
Zdhhc13	10.5861	11.1666	10.1175	11.9823	11.1347	12.1973	0.580448	1.86481	1.06259
Fn1	5.60771	6.03801	5.56144	6.62683	6.20198	7.26407	0.430301	1.06539	1.06208
Ddx23	8.49146	7.52275	9.40257	8.10507	7.56545	8.62752	-0.968709	-1.2975	1.06207
4933406F09Rik	6.72462	6.43582	5.61201	6.61188	5.85938	6.92107	-0.288795	0.999873	1.06169
BB086117	4.98998	5.55739	5.31883	6.41122	5.33081	6.39242	0.567407	1.0924	1.06161
Ccdc80	5.09833	5.11702	5.01181	5.2865	5.17772	6.23932	0.0186992	0.274688	1.0616
Tmem11	13.0291	13.5537	12.8003	13.6971	12.9436	14.0047	0.524625	0.896783	1.06115
1700101E01Rik	7.07718	7.00526	7.02701	7.40123	6.42979	7.49074	-0.0719203	0.374218	1.06094
Rapgef1	10.8945	10.7359	10.1119	11.4648	10.723	11.7838	-0.158574	1.35291	1.0608
Zdhhc2	6.16536	7.01744	9.34795	9.38047	8.07935	9.13918	0.852075	0.0325179	1.05983
Themis	8.95719	8.12214	9.62281	10.1211	8.64418	9.70398	-0.835053	0.498312	1.0598
Naip1	6.15906	5.83614	5.8821	5.65469	5.61174	6.67119	-0.322915	-0.227408	1.05946
Ankk1	6.80021	6.99624	5.57449	6.8224	6.08006	7.13919	0.196036	1.24791	1.05913
Gm19402	6.51864	6.64313	6.49175	6.9562	6.00805	7.06615	0.124489	0.464456	1.0581
Ezh2	9.51011	9.28996	12.5492	11.8829	10.1911	11.2483	-0.220149	-0.666331	1.05724
AI852580	7.59746	6.56795	6.03978	6.5175	5.80769	6.86485	-1.02951	0.47772	1.05716
Kif13b	7.015	6.08493	6.03125	6.11306	5.59738	6.6545	-0.930071	0.0818039	1.05712
Aplnr	7.02966	6.8992	6.40738	7.64593	6.77902	7.83614	-0.130456	1.23854	1.05712
Ecm2	5.7758	5.6864	5.57303	5.96812	5.29985	6.35672	-0.089403	0.395094	1.05687
Map6d1	13.0115	12.1581	9.49147	11.3623	11.6182	12.6747	-0.853327	1.87087	1.05656
Iqcd	8.42192	8.56929	7.37694	8.46871	7.77449	8.83072	0.147377	1.09177	1.05623
Vmn2r68	5.41858	5.25732	4.7518	5.17718	4.75268	5.80883	-0.16126	0.425385	1.05615
Riok1	10.8847	11.0434	10.4096	11.0178	10.7244	11.7802	0.158687	0.608131	1.05587
Tymp	9.99735	10.7292	10.3778	11.6545	9.83225	10.8878	0.731878	1.27675	1.05559
Supt6	10.7741	10.2263	10.2009	10.6735	9.84598	10.9013	-0.547776	0.472559	1.05531
Tdg	7.90692	7.65958	7.93113	8.60323	7.48123	8.5358	-0.247334	0.672098	1.05457
Jam2	5.2812	5.49811	5.29151	5.4695	5.00037	6.05474	0.21691	0.177997	1.05437
4931400O07Rik	5.25492	5.23439	4.94555	5.2561	4.93443	5.988	-0.0205229	0.310546	1.05357
Olfr156	7.55834	7.55417	6.52351	7.74154	6.96342	8.01682	-0.00416949	1.21803	1.0534
Lmbrd2	8.31688	8.05924	8.11128	8.5211	7.72078	8.77357	-0.257642	0.40982	1.05278
4933433G19Rik	6.28578	7.01627	6.30373	7.74462	6.62719	7.67956	0.730497	1.44089	1.05237
Gm3002	7.23311	6.70452	6.07792	6.20353	7.69479	8.74692	-0.528585	0.125605	1.05212
2900009J06Rik	7.24268	7.25252	5.82465	7.73192	6.34934	7.40141	0.00984892	1.90727	1.05207
AU019278	6.77994	6.63575	6.94946	6.38573	5.9541	7.00579	-0.14419	-0.563731	1.05169
Trmt5	7.4572	7.5305	8.80657	9.3011	7.51177	8.56245	0.0733032	0.494533	1.05068
Gm8801	10.0587	11.0142	10.5469	10.4376	10.3586	11.4091	0.95548	-0.10933	1.05057
9130008F23Rik	4.89663	4.96532	5.66825	5.14542	5.39527	6.44531	0.0686878	-0.522836	1.05004
Olfr1251	6.53611	7.0763	6.58329	7.05306	6.17457	7.22456	0.540191	0.469776	1.04999
Acly	10.2393	9.90137	10.7943	11.6632	10.2213	11.2712	-0.337946	0.868825	1.04992
Zc3h15	10.9118	11.3594	10.9167	11.8888	11.1815	12.2312	0.447645	0.972165	1.04976
Uba3	6.29838	6.37106	7.12253	7.09564	6.10864	7.15811	0.0726816	-0.026889	1.04946
Sde2	9.30216	9.989	9.33972	10.5654	9.69246	10.7418	0.686844	1.22564	1.04931
Mcur1	9.29434	9.43946	9.28834	9.70483	9.18712	10.2364	0.145119	0.416488	1.04931
Gm5486	6.46596	7.23283	6.67367	7.09631	6.88914	7.938	0.76687	0.422639	1.04886
Hsf4	6.54346	6.55802	7.00523	6.71662	5.90531	6.95413	0.0145579	-0.288611	1.04882
Sco2	10.5679	11.0256	10.919	12.1458	10.2626	11.3112	0.457745	1.2268	1.04862
Ffar4	6.2241	5.01907	4.83242	5.39623	5.10939	6.15774	-1.20502	0.563805	1.04835
Phf6	12.2242	11.0968	11.1528	11.4898	11.5353	12.5834	-1.12747	0.336988	1.04817
Olfr914	5.92905	5.60112	5.35156	6.40252	5.35707	6.40516	-0.327931	1.05096	1.0481
Serpina3c	6.54459	6.03307	5.87567	5.71529	5.32489	6.37289	-0.511522	-0.160379	1.048
Gm4107	5.54725	5.95311	6.41807	7.04597	5.97034	7.01824	0.405861	0.627906	1.0479
Hist1h4j	8.73404	8.97932	11.6465	11.602	9.0134	10.0612	0.245279	-0.0444196	1.04783
Rbm18	9.3457	9.28123	8.49818	9.33748	9.09659	10.1442	-0.0644639	0.839296	1.04758
Epha4	5.48987	5.04458	4.7188	6.14636	4.77226	5.81922	-0.445285	1.42757	1.04695
Il12rb1	8.56005	8.45796	10.762	11.3005	8.51395	9.56078	-0.102088	0.538446	1.04683
5430437J10Rik	5.98259	5.47018	5.71633	6.11362	5.15289	6.19933	-0.51241	0.397293	1.04643
Dgki	5.65967	5.76574	5.54589	5.70918	5.61869	6.66424	0.106072	0.163293	1.04555
Chic1	6.63334	6.33749	6.25859	6.51371	6.56594	7.61136	-0.295847	0.255121	1.04542
Insig2	9.57679	9.23842	9.03513	8.75135	8.91669	9.9618	-0.338362	-0.283779	1.04512
Pkm	13.5951	14.2075	16.1988	15.9927	13.896	14.9406	0.612444	-0.206116	1.04464
Ccl19	6.79317	7.08945	6.45829	7.38699	6.4791	7.52297	0.296279	0.928697	1.04387
Mroh2a	6.97924	6.4949	5.78768	6.55024	5.85521	6.89824	-0.484331	0.762564	1.04303
Eid2	6.31074	6.65725	7.55013	7.32109	7.07152	8.11453	0.346518	-0.229042	1.043
Kmt2a	7.51122	7.27931	6.98924	6.61179	6.98425	8.02689	-0.231919	-0.37746	1.04265
Cnksr2	6.1308	5.94869	5.58371	6.65285	5.75237	6.7941	-0.182111	1.06915	1.04173
1700039I01Rik	6.55186	7.19733	6.40914	8.20703	7.51572	8.55725	0.645467	1.79789	1.04153
0610008F07Rik	6.92457	6.71794	6.28368	7.36383	6.05028	7.09161	-0.20663	1.08015	1.04133
Tpgs1	12.686	12.3511	11.249	11.6911	11.7773	12.8186	-0.334964	0.442054	1.04132
Rcc1	12.1639	11.2596	13.3905	13.7277	11.4858	12.5271	-0.904303	0.337158	1.04131
Erdr1	15.4453	15.7114	14.5578	15.3011	15.4079	16.4491	0.266038	0.743303	1.04121
Slc44a5	6.23083	5.78745	4.93335	5.0144	5.01462	6.05544	-0.443383	0.0810541	1.04081
Kpna6	10.8161	10.5882	10.4852	11.128	10.1664	11.2069	-0.227853	0.642809	1.04053
Krt74	6.83058	6.80194	5.51061	7.20172	6.23914	7.27956	-0.0286368	1.69111	1.04042
Ccl2	6.63992	7.23326	6.21967	6.57224	6.87318	7.91343	0.593344	0.352568	1.04024
Col1a1	5.5189	5.4497	6.14707	7.1512	5.17851	6.21868	-0.0691999	1.00413	1.04017
Rest	10.1438	10.3606	9.57615	10.1432	9.77635	10.8164	0.216763	0.567019	1.04002
Nrg3os	7.11166	8.10531	6.93085	7.96122	7.64364	8.68329	0.993649	1.03037	1.03965
Six1	5.77068	6.36917	5.51787	6.36561	5.71787	6.75716	0.598494	0.84774	1.03929
Lca5	6.6702	6.42848	6.58184	6.75774	6.21738	7.25663	-0.241721	0.175902	1.03925
Mfap2	6.89463	7.44693	5.93486	7.19519	6.5241	7.56323	0.552305	1.26033	1.03913
Tas2r134	6.96783	6.1741	6.18661	6.66657	5.80724	6.84589	-0.793734	0.479954	1.03866
Sox14	7.01258	6.78268	6.6237	7.58115	6.14184	7.18038	-0.229895	0.957451	1.03854
Jagn1	10.5162	11.0417	11.7355	12.3453	10.677	11.7153	0.525453	0.609791	1.03831
A530083I20Rik	6.62353	6.0869	5.118	5.59797	5.28097	6.31877	-0.536633	0.479962	1.0378
Fgfr2	6.64812	7.07265	6.2759	6.46393	6.35435	7.39168	0.424534	0.18803	1.03732
Actl7b	5.98947	6.19257	5.78938	6.54164	5.66037	6.69752	0.203104	0.752266	1.03715
Pip4k2a	10.5549	10.4338	8.57094	8.93812	9.88537	10.9208	-0.121089	0.367182	1.03543
Zfand5	8.92248	8.43516	8.16178	8.08684	8.82093	9.85628	-0.487318	-0.0749426	1.03536
Nupl1	8.01465	8.13525	8.67446	9.36548	8.06092	9.09615	0.120596	0.691019	1.03524
Ankrd61	6.93937	7.12363	6.60615	6.61718	6.32631	7.36134	0.184262	0.0110323	1.03503
LOC100862557	5.20569	5.19579	5.03866	6.56165	4.8884	5.92271	-0.00989917	1.52299	1.0343
Zxdb	8.98437	8.48148	8.88533	9.46057	9.06871	10.1021	-0.502897	0.575243	1.03342
Olfr1402	10.5577	10.4908	8.7641	10.3584	9.75728	10.7906	-0.0669303	1.59429	1.03334
Ssfa2	8.92448	8.67935	7.67803	9.0296	8.08439	9.11732	-0.245127	1.35157	1.03293
Mc4r	5.21059	5.99667	5.35434	6.24566	5.55619	6.58827	0.786078	0.891322	1.03208
Ppap2a	6.08506	5.97377	7.00937	6.19255	6.36268	7.39418	-0.11129	-0.816822	1.0315
Psg22	6.5135	6.007	5.38825	7.02618	5.3611	6.39219	-0.506502	1.63793	1.03109
Krt222	8.80751	9.18234	7.69855	8.59365	8.15731	9.18744	0.374829	0.895096	1.03013
Mtpn	9.89804	9.61524	10.3337	10.8498	9.56376	10.593	-0.282799	0.516121	1.02925
Baiap2l2	10.6849	10.6653	9.16534	10.5942	9.95773	10.9868	-0.019564	1.42886	1.02907
Rps15a-ps6	8.20318	8.88214	7.66564	7.92447	7.55186	8.58074	0.678957	0.258833	1.02887
Thbs2	5.40558	5.42719	4.91811	5.88228	4.93762	5.96594	0.0216096	0.964174	1.02831
Far1	7.80801	7.6845	7.83885	8.35245	7.56789	8.59617	-0.12351	0.513603	1.02828
Stxbp3b	10.1736	9.68635	8.82436	9.1232	9.15212	10.1803	-0.487284	0.298836	1.02814
Six5	6.3318	5.92115	6.78299	6.64451	6.17951	7.20751	-0.41065	-0.138488	1.028
Uap1	8.90941	9.35853	8.80919	9.10235	8.6902	9.71726	0.449128	0.293164	1.02706
AA387883	6.70059	6.64963	6.60508	6.704	5.90136	6.9283	-0.0509617	0.0989286	1.02694
Hsd17b14	7.66075	7.43435	7.01241	7.6969	6.58791	7.61474	-0.226399	0.684498	1.02682
Rnf170	9.27514	9.29592	9.6254	9.23658	9.54711	10.5738	0.0207861	-0.388821	1.02664
Nwd1	6.61017	6.57292	7.04475	8.1954	6.61985	7.64629	-0.0372442	1.15065	1.02644
Tsku	8.21627	8.3622	7.45447	8.55102	7.87156	8.89757	0.14593	1.09655	1.02601
Gcnt7	6.50915	6.19048	5.66581	6.60598	5.94951	6.97532	-0.318675	0.94017	1.02582
Glud1	13.4136	13.1094	13.2278	13.3453	13.4643	14.4899	-0.304234	0.11756	1.02559
Igdcc4	5.75519	6.1539	5.69606	6.16342	5.60135	6.62688	0.398719	0.46736	1.02553
Larp1b	11.1312	10.7193	11.5665	12.3423	11.1337	12.1592	-0.411889	0.775816	1.02546
Cyp17a1	12.991	12.715	10.9173	11.9124	11.7088	12.7342	-0.276029	0.995136	1.02541
Zfp553	10.1077	9.70348	10.4262	10.9857	9.50115	10.5265	-0.40423	0.55953	1.02535
Dmwd	8.86032	9.2877	9.5073	9.41716	8.55618	9.58088	0.427376	-0.0901324	1.0247
Eva1a	4.95423	5.43711	4.86197	6.11448	5.15938	6.18393	0.482873	1.25251	1.02455
Fndc5	5.13532	5.17571	5.72972	7.05352	5.38811	6.41228	0.0403954	1.3238	1.02418
Bcl9	7.56264	7.338	7.41757	7.84819	7.48269	8.50677	-0.224636	0.430623	1.02408
LOC101056559	12.5918	12.4664	12.7343	13.2221	12.1737	13.1977	-0.125313	0.487807	1.02394
Fbxo11	10.4156	10.7986	9.1939	10.8649	10.6043	11.6281	0.38306	1.67096	1.0238
Tbx10	8.98192	9.33143	7.99061	9.34044	8.6767	9.70047	0.349502	1.34982	1.02377
Plekho1	10.7417	10.036	9.75646	9.07533	11.2385	12.2617	-0.705744	-0.681124	1.02315
Ctsl	11.0993	11.0608	8.07338	10.3517	11.1175	12.1406	-0.0385378	2.2783	1.02312
Slc16a12	7.40368	5.52448	6.37163	7.04598	5.81938	6.84229	-1.87921	0.674355	1.02291
Rhog	14.0204	14.7566	14.1496	14.3225	13.7644	14.7872	0.736222	0.172948	1.02279
4931428A05Rik	9.60123	9.69538	8.58103	9.72183	9.10489	10.1276	0.0941528	1.1408	1.02273
Hunk	7.15809	6.8852	6.59637	7.04669	6.21708	7.23971	-0.272892	0.450323	1.02263
Tmem25	6.81875	6.64662	7.6287	7.18472	6.12191	7.14434	-0.172121	-0.443983	1.02244
Golim4	7.64226	7.70884	9.13038	10.0424	8.60659	9.62869	0.0665812	0.912029	1.0221
Ywhaz	10.6419	11.335	10.7425	10.95	10.7634	11.7851	0.693132	0.207485	1.02176
Galntl5	5.11987	4.77496	5.25543	4.89689	4.62276	5.64333	-0.34491	-0.358539	1.02057
Olfr1378	6.04552	5.42099	5.22759	6.0266	5.50835	6.52819	-0.624529	0.799015	1.01985
Dynlt1a	5.70835	5.76582	6.43791	5.28263	6.13899	7.15878	0.0574669	-1.15528	1.01979
Ascc3	10.8089	10.8677	9.50441	9.88785	10.5181	11.5379	0.0588761	0.383432	1.01976
Sf3a1	10.924	11.3355	12.1084	11.6271	11.0556	12.0753	0.411478	-0.481303	1.01974
6720474J12Rik	8.67523	9.31868	7.76284	8.64509	8.52115	9.53984	0.643456	0.882243	1.01869
Trim10	4.75771	5.69662	4.95	5.86051	5.16874	6.18693	0.938912	0.910511	1.01818
Tceb3	7.41328	7.63349	8.1122	7.66283	7.98908	9.00703	0.220206	-0.449377	1.01794
Gosr2	10.6325	10.3216	10.585	10.9975	10.7037	11.7213	-0.3109	0.412522	1.01759
4930466K18Rik	10.1786	9.69914	7.73223	9.18376	8.84837	9.86591	-0.479432	1.45153	1.01755
1300014J16Rik	6.95593	7.03082	6.47805	6.71702	7.12721	8.14473	0.0748867	0.238974	1.01752
Dmtf1	9.96988	9.67579	8.23673	9.39077	9.43636	10.4539	-0.294089	1.15403	1.01751
Lhx1	6.6507	6.04007	5.5853	6.23091	5.69604	6.71353	-0.610624	0.645607	1.01749
1700022A21Rik	10.704	10.6822	8.6682	9.18027	10.5672	11.5846	-0.0217882	0.51207	1.01745
Wasl	8.82875	8.87667	8.10611	8.69018	8.98544	10.0029	0.047915	0.58407	1.01743
1810055G02Rik	7.54585	7.94713	8.34718	9.41764	8.07356	9.09091	0.40128	1.07046	1.01735
Ago2	12.3844	12.2805	10.957	12.0254	11.6069	12.6239	-0.103938	1.06847	1.01691
Ccdc78	6.38656	5.84909	5.67201	6.10846	5.06161	6.07826	-0.537475	0.436453	1.01664
Med15	11.4915	12.1079	10.9042	11.307	11.522	12.5386	0.616371	0.402737	1.01658
Fgf23	9.23084	9.71684	8.26023	9.10197	8.69366	9.70995	0.485997	0.841745	1.01629
Asphd1	7.81246	7.59264	6.43211	6.23155	5.94794	6.96335	-0.219822	-0.200554	1.01541
Rdh12	11.7077	11.9724	10.0289	11.5906	10.9528	11.9682	0.264674	1.56176	1.01537
Gm5177	5.38837	5.16269	5.15044	6.08836	5.02382	6.03902	-0.225679	0.937922	1.0152
Fasl	11.4865	11.7171	9.34812	13.2957	12.9038	13.9182	0.230594	3.94756	1.01443
Trit1	9.67528	10.0082	9.35877	10.4699	9.65533	10.6696	0.332892	1.11109	1.01422
Dnajc13	9.50237	9.79623	9.50642	9.75754	9.46951	10.4828	0.293865	0.251128	1.01325
Fignl2	6.50829	7.0231	6.64658	8.44147	7.64993	8.66279	0.51481	1.7949	1.01287
Dnmt3a	8.52465	8.95949	9.6844	10.5434	8.49138	9.50411	0.43484	0.858973	1.01273
AW011956	5.56365	5.30892	4.98179	5.61284	4.80785	5.81922	-0.254732	0.631058	1.01137
Krt16	8.0693	8.25815	7.93601	9.41554	8.54975	9.56106	0.188845	1.47953	1.0113
Csf1r	9.19653	9.36057	7.85465	8.83058	8.56703	9.57813	0.16404	0.975928	1.0111
Olfr1232	8.58869	8.03443	7.16778	9.15447	8.39128	9.40235	-0.554258	1.98669	1.01108
Vmn1r118	5.91808	6.41967	5.22392	6.47038	5.44212	6.45276	0.50159	1.24646	1.01063
Tmc5	5.56409	5.44068	5.24437	5.84962	5.13213	6.14272	-0.123414	0.605256	1.01059
Gm10914	8.03693	8.53214	7.87239	8.96203	8.30949	9.31989	0.495211	1.08964	1.01041
Foxi1	7.29393	7.58761	6.83367	7.49929	6.89426	7.90462	0.293684	0.665625	1.01035
Gna13	10.865	11.0952	9.72344	10.8565	11.502	12.5122	0.230205	1.13304	1.01022
Trpm5	6.70155	6.0869	5.08752	6.70453	5.73241	6.74184	-0.614644	1.61701	1.00942
Pum1	11.8134	11.5826	10.2089	11.1496	11.2142	12.2235	-0.230795	0.940701	1.00927
LOC101055780	7.41722	8.15562	6.58416	7.53197	7.71219	8.72069	0.738402	0.947809	1.0085
Smg7	10.4662	11.3831	9.62505	10.4481	10.526	11.5342	0.916913	0.823023	1.00821
Plekhg5	7.12645	7.29526	8.01584	7.76164	7.59364	8.60164	0.168815	-0.254193	1.00801
2900073C17Rik	5.85748	6.02539	5.42339	5.60019	5.1027	6.11065	0.16791	0.176804	1.00795
Trp53bp1	7.89001	8.23875	7.87369	8.32299	8.16954	9.17726	0.348734	0.449298	1.00771
Maml2	7.94268	8.54269	7.23913	8.84642	7.76414	8.77059	0.600008	1.60729	1.00645
Cnn1	6.0572	5.43157	5.28258	6.18454	5.46654	6.47282	-0.625639	0.901964	1.00628
Hcrtr1	8.28167	8.25115	7.52835	8.23046	7.42577	8.43205	-0.03052	0.702109	1.00628
Gm5429	5.15262	6.15222	5.74379	5.37933	5.24914	6.25491	0.999593	-0.36446	1.00577
Olfr948	6.51093	6.24251	5.07518	5.35612	5.26533	6.27032	-0.268415	0.280933	1.00499
Olfr1109	8.12083	8.53686	7.02966	8.13147	7.46222	8.46714	0.416021	1.1018	1.00492
Slc4a7	9.39846	9.13046	8.42439	9.68411	9.0052	10.0089	-0.268007	1.25971	1.00366
N28178	6.72255	6.34372	5.58654	5.90397	5.65768	6.66121	-0.378835	0.317435	1.00353
Gm10933	7.22112	6.67705	6.87001	7.83472	6.74917	7.75245	-0.54407	0.964705	1.00328
Sat1	12.4555	12.8794	10.4652	11.8942	12.7141	13.7173	0.423978	1.42897	1.00327
Pprc1	7.46283	7.84872	7.34341	8.33026	7.55793	8.56112	0.38589	0.986853	1.00319
Kif4-ps	6.60585	6.45455	6.04422	6.58811	5.92046	6.92347	-0.151303	0.543889	1.00301
Cdh16	6.2325	6.65878	5.75992	5.48829	5.49233	6.49498	0.426281	-0.271624	1.00265
Skint9	6.78627	7.44874	6.50465	7.74195	6.704	7.70631	0.662471	1.2373	1.00231
1700102J08Rik	6.83371	7.54087	7.3752	8.00161	7.29949	8.30164	0.707166	0.626412	1.00215
Arih2	13.1717	13.6213	11.1319	12.1697	12.838	13.8397	0.449646	1.03785	1.00172
Wfdc1	6.94276	7.36612	6.75436	7.09985	6.16724	7.16872	0.423359	0.345494	1.00148
Vmn2r57	5.7922	5.41686	5.348	6.40487	5.4093	6.41071	-0.375334	1.05687	1.00141
Purb	11.1078	11.8881	10.8686	11.4856	11.5562	12.5575	0.780306	0.61702	1.00131
Ghrhr	7.29166	7.57213	6.03455	6.16227	5.69291	6.69418	0.280467	0.127721	1.00127
Klhl11	8.22721	8.19075	7.39272	8.51162	7.85976	8.86078	-0.0364539	1.1189	1.00102
Olfr429	6.28808	5.61365	5.03386	5.27028	5.3165	6.31705	-0.674428	0.236423	1.00055
Dmbx1	5.23685	5.86252	5.46467	6.30687	5.71119	6.71134	0.625673	0.842199	1.00014

## Sheet: legend
We identified a subset of 1895 memory T cell-specific inducible genes. Each data set is based on the average of 2 replicates. After normalisation of the data sets, these 1895 inducible genes were at least 2-fold stronger in stimulated memory T cells than in non-stimulated memory T cells and were less than 2-fold induced in naive T cells. This subset of genes have an average log2 mRNA array signal…
