# Supplementary material for: Inducible chromatin priming is associated with the establishment of immunological memory in T cells
Source: EMBO J. 2016 Jan 21;35(5):515–35. doi: 10.15252/embj.201592534 (PMC4772849; doi:10.15252/embj.201592534)
Supplement: Supplementary file 5 — Dataset EV3 [file EMBJ-35-515-s005.xlsx]

## Sheet: 683 genes near pDHSs
Dataset EV3: 683 genes with a pDHS within 150 kb
		Nearest pDHS to TSS			Nearest iDHS to pDHS			Change in ave Log2 expression		187
Gene name	Chr	pDHS start	pDHS end	pDHS to TSS (bp)	iDHS start	iDHS end	pDHS to iDHS (bp)	TN	TM	genes
Il5	chr11	53545959	53545960	11663	53588207	53588606	42448	0.278663	7.78843
Il3	chr11	54101525	54101526	20743	54101434	54101833	109	0.97093	7.64016	+
Il22	chr10	117609655	117609717	32301	117843956	117844355	234501	0.760609	5.87102
Scg2	chr1	79558037	79558038	121371	79555920	79556319	1917	0.645032	5.58432	+
Bdh2	chr3	134875515	134875516	68667	134956602	134957001	81287	0.680923	5.18004
Olr1	chr6	129495325	129495326	38141	129507667	129508066	12542	0.214895	4.61536	+
Tnfsf8	chr4	63521182	63521183	1134	63531381	63531780	10399	0.534703	4.60671	+
1810009J06Rik	chr6	40841121	40841278	73491	40830084	40830483	10837	0.648773	4.55602
Kif15	chr9	122908149	122908150	47950	122890420	122890819	17529	0.697011	4.26035
Itgb8	chr12	120395768	120395769	80979	120626400	120626799	230832	0.443382	4.25816
Xirp1	chr9	119920421	119920422	12293	119921845	119922244	1624	0.188965	4.1531	+
Sphk1	chr11	116442972	116442973	46918	116480068	116480467	37296	0.631006	4.12772
Zswim4	chr8	86651303	86651312	109628	86761447	86761846	110344	0.318268	3.93137
Alcam	chr16	52470535	52470536	17424	52470317	52470716	18	0.943931	3.90422	+
Lpcat2b	chr5	107714758	107714759	145807	107711534	107711933	3024	0.700989	3.82544	+
Itgav	chr2	83585649	83585650	21095	83568488	83568887	16961	0.56298	3.72699	+
Casp3	chr8	47726832	47726833	24029	47726598	47726997	34	-0.906942	3.72384	+
Crybg3	chr16	59469880	59469881	85696	59480100	59480499	10420	-0.578652	3.61066
Mpzl2	chr9	44870895	44870896	20468	44866591	44866990	4104	0.84615	3.59317	+
Wisp1	chr15	66692490	66692491	30462	66694050	66694449	1760	0.28614	3.52446	+
Il31	chr5	123844590	123844591	87518	123846945	123847344	2555	0.255835	3.51596	+
Il4	chr11	53430957	53430958	116	53432125	53432524	1368	0.859246	3.46436	+
Cpd	chr11	76693473	76693474	32962	76733222	76733621	39949	0.636458	3.4292
Mdfic	chr6	15743429	15743631	72768	15749189	15749588	5960	0.798734	3.4186	+
Esm1	chr13	113960627	113960628	39237	113993219	113993618	32792	0.17302	3.41484
Eea1	chr10	95478358	95478359	75061	95478277	95478676	119	0.476758	3.3494	+
Sec14l1	chr11	117104239	117104240	127753	117101014	117101413	3025	0.99459	3.33712	+
Prelid2	chr18	42139325	42139326	28476	42081784	42082183	57341	0.351765	3.33496
Rbpj	chr5	53934884	53934885	12131	53934672	53935071	12	-0.428758	3.25615	+
Il23r	chr6	67365473	67365474	76374	67349620	67350019	15653	0.476108	3.18604
Ncs1	chr2	30994669	30994670	106771	30989450	30989849	5019	0.562119	3.17206	+
Cdhr2	chr13	54788726	54788727	14095	54726867	54727266	61659	-1.16267	3.1317
Hspa4l	chr3	40439635	40439636	109897	40550189	40550588	110754	0.20103	3.05988
Perp	chr10	18684817	18684820	119940	18668973	18669372	15644	0.337095	3.02717	+
Lpar3	chr3	145855753	145855840	28083	145862329	145862728	6776	0.183615	3.02562	+
Socs2	chr10	94879673	94879674	181	94877834	94878233	1639	0.534733	2.99942	+
Tet2	chr3	133277399	133277400	70044	133220606	133221005	56593	0.624498	2.99442
Timp1	chrX	20349423	20349424	97866	20394107	20394506	44884	0.799632	2.93729
Utf1	chr7	147164650	147164651	34895	147194380	147194779	29930	0.918498	2.9356
Chd1	chr17	15879046	15879047	37115	15577190	15577589	301656	-0.848561	2.87284
Pif1	chr9	65400148	65400149	34861	65483570	65483969	83622	-0.205992	2.86326
Fam20a	chr11	109620104	109620105	36533	109656906	109657305	37002	0.404876	2.7912
Stat4	chr1	52170693	52170764	105605	52135479	52135878	35014	-0.205027	2.7477
F730043M19Rik	chr12	33855979	33855980	23527	33866803	33867202	11024	0.653858	2.74332
Hbegf	chr18	36575230	36575231	100227	36565167	36565566	9863	0.971135	2.7368	+
Abhd2	chr7	86394678	86394679	23471	86481385	86481784	86907	0.530644	2.71581
Tmem102	chr11	69708234	69708326	89107	69632527	69632926	75507	-0.95682	2.71569
Tnip3	chr6	65544326	65544374	3934	65553664	65554063	9538	0.718699	2.69671	+
Cobll1	chr2	65176001	65176002	99317	65078382	65078781	97419	0.780568	2.67985
Gm10684	chr9	44891481	44891482	52206	44891207	44891606	74	0.346091	2.66842
Tsen2	chr6	115544727	115544728	50005	115530833	115531232	13694	0.334823	2.63944
Tigit	chr16	43690519	43690533	26221	43628839	43629238	61480	0.0672966	2.62903
Ocstamp	chr2	165147333	165147334	78559	165152329	165152728	5196	-0.5684	2.58814	+
Git2	chr5	115263889	115263890	40387	115461985	115462384	198296	-0.0634531	2.58757
Prnp	chr2	131728860	131728903	6759	131770911	131771310	42251	0.229994	2.57405
A930001C03Rik	chr19	4475745	4475746	36186	4477784	4478183	2239	-0.970292	2.56955
Cxcr3	chrX	98929378	98929379	106	98928120	98928519	1058	0.468769	2.56941	+
Emp1	chr6	135383916	135383942	70967	134891534	134891933	492182	0.66435	2.54292
Ccr6	chr17	8444757	8444758	6834	8498658	8499057	54101	-0.881624	2.53422
Tiam1	chr16	89837541	89837542	118	89777677	89778076	59664	0.780098	2.51337
Tiam1	chr16	89974824	89974825	18943	89920767	89921166	53857	0.780098	2.51337
Oscar	chr7	3562233	3562234	5500	3542150	3542549	19883	-0.349243	2.51235
Cflar	chr1	58831116	58831117	60986	58861506	58861905	30590	0.927108	2.50975
AI504432	chr3	106841796	106841797	623	106865653	106866052	24057	0.850784	2.49606	+
Adora2a	chr10	74780507	74780508	819	74845658	74846057	65351	0.914253	2.48811
Egln3	chr12	55394404	55394431	89542	55470190	55470589	75986	0.936178	2.47954
Slc7a1	chr5	149313025	149313094	101544	149304577	149304976	8248	0.596378	2.4766
Grhl1	chr12	25318816	25318817	53232	25840268	25840667	521652	0.189921	2.4681
Atp2b1	chr10	98304674	98304675	61664	98305357	98305756	883	0.204536	2.44432
Sla	chr15	66657115	66657317	73109	66643600	66643999	13315	0.866802	2.43917	+
Tmbim1	chr1	74362874	74362875	6073	74341943	74342342	20731	0.241051	2.42781	+
Slc9b2	chr3	134875515	134875516	11963	134956602	134957001	81287	0.0483533	2.41317
Nudt4	chr10	94879673	94879674	95146	94877834	94878233	1639	0.580212	2.4103
4930431P03Rik	chr14	45609650	45609681	147126	45625511	45625910	16061	0.517425	2.40313
Rab11fip4	chr11	79428575	79428630	28667	79427485	79427884	890	0.834109	2.40187	+
Hist1h4h	chr13	23647794	23647795	23861	23783750	23784149	136156	0.10464	2.39833
Tmem65	chr15	58719559	58719560	24881	58655986	58656385	63373	-0.452953	2.3963
Baz1a	chr12	56117451	56117452	64576	56117332	56117731	81	0.157822	2.39517	+
Npas4	chr19	5001945	5001946	30127	5013078	5013477	11333	0.560325	2.37033	+
Nrp1	chr8	130915114	130915273	11973	130889084	130889483	25830	0.146144	2.35837
Nol10	chr12	17379703	17379704	32141	17454436	17454835	74933	0.0977703	2.33762
Tnfrsf4	chr4	155387954	155387961	24404	155382563	155382962	5191	0.109544	2.32407	+
Itgb1	chr8	131119158	131119159	150	131027913	131028312	91045	-0.350546	2.32143
Gm14005	chr2	128248507	128248508	90393	128244652	128245051	3655	0.782188	2.30638	+
Lamc1	chr1	155167449	155167466	6578	155180836	155181235	13587	0.765108	2.28703	+
Rai14	chr15	10653416	10653417	12449	10626658	10627057	26558	0.583606	2.28664
Osbpl3	chr6	50406146	50406252	0	50402078	50402477	3868	0.779189	2.28585	+
Osbpl3	chr6	50367043	50367052	9029	50394844	50395243	28001	0.779189	2.28585	+
Slc38a1	chr15	96538514	96538515	66120	96597627	96598026	59313	0.78997	2.27666
Pkd1l3	chr8	112232008	112232009	65169	112260703	112261102	28895	-0.76424	2.2703
Mllt11	chr3	95035377	95035378	93591	95014481	95014880	20696	-0.334768	2.25755	+
Rab11fip3	chr17	26207152	26207153	2777	26206964	26207363	12	-0.549087	2.25505	+
Hemt1	chr15	74749040	74749041	1029	74815164	74815563	66324	-1.08898	2.2502
Lgals3	chr14	47979562	47979563	99534	47980753	47981152	1391	0.696771	2.24097	+
Ahcyl2	chr6	29743754	29743755	13970	29688408	29688807	55146	0.805401	2.23542
Sgk2	chr2	162929160	162929226	25311	162980860	162981259	51900	-1.92095	2.23022
Prdm1	chr10	44203069	44203070	115943	44164159	44164558	38710	0.442367	2.2238
Cdk17	chr10	92651385	92651386	24575	92651147	92651546	38	0.590446	2.2163	+
Ube2q2	chr9	54974215	54974216	27764	54398392	54398791	575623	0.503711	2.21619
Inpp4a	chr1	37530379	37530380	22958	37631545	37631944	101366	-0.227547	2.21265
Tmem2	chr19	21938171	21938172	104313	21938019	21938418	48	-0.523601	2.20221
Gch1	chr14	47791955	47791956	85339	47789510	47789909	2245	-0.0475975	2.19941	+
Dusp16	chr6	134853620	134853621	17120	134891534	134891933	38114	-0.147577	2.19782
Gramd1b	chr9	40263562	40263563	110973	40263672	40264071	310	0.789697	2.17867	+
Stat3	chr11	100869652	100869653	212	100921424	100921823	51972	0.0283843	2.17514
2010111I01Rik	chr13	62981853	62981854	68826	63242214	63242613	260561	0.30816	2.15829
Camk2d	chr3	126353431	126353440	134438	126356082	126356481	2851	-0.0443475	2.14972	+
Serinc5	chr13	93492524	93492525	53540	93399645	93400044	92679	-0.535753	2.14928
Wsb2	chr5	117839134	117839178	111431	117813255	117813654	25679	0.305246	2.14374
Plagl2	chr2	153050847	153050848	31820	153063611	153064010	12964	0.163468	2.13923	+
Gpr68	chr12	102128994	102128995	16245	102109989	102110388	18805	-0.781752	2.13691
Ddx28	chr8	108531276	108531277	8738	108754852	108755251	223776	0.147505	2.13562
Nfe2l1	chr11	96786335	96786336	4108	96683913	96684312	102222	0.00538458	2.12179
Tprg	chr16	25249122	25249123	95052	25250242	25250641	1320	-0.00970399	2.12061
BC024139	chr15	76034735	76034736	37778	76037831	76038230	3296	-0.0528651	2.11585
Atp2a2	chr5	122997548	122997549	77748	122932680	122933079	64668	-0.0149643	2.11262
Lrig2	chr3	104270541	104270542	45313	104352079	104352478	81738	-0.663146	2.10306
Gfod1	chr13	43346163	43346182	45236	43342224	43342623	3739	0.571764	2.09853	+
Unc13b	chr4	43044703	43044704	53358	43065624	43066023	21121	-0.0570843	2.09287	+
Ttc39b	chr4	82974022	82974023	27239	82962272	82962671	11550	0.221425	2.09267	+
Terc	chr3	96142237	96142238	27150	96129954	96130353	12083	-0.981886	2.09067
4632428N05Rik	chr10	59809007	59809008	3928	59813354	59813753	4547	0.613244	2.08914	+
Hif1a	chr12	74989264	74989265	76517	74990540	74990939	1476	0.911641	2.08593	+
Eml1	chr12	109692203	109692204	589	109691816	109692215	187	0.802298	2.08341
Sesn2	chr4	132091409	132091410	19587	132109938	132110337	18729	-0.705541	2.07329
Acsl4	chrX	138833429	138833430	31177	138972147	138972546	138918	0.0772873	2.05755
Fam129b	chr2	32726111	32726112	25037	32523130	32523529	202781	0.521451	2.04918
Nfil3	chr13	53094207	53094208	8350	53072006	53072405	22001	0.16973	2.04718	+
Ell2	chr13	75962913	75962914	5540	75931645	75932044	31068	0.725461	2.04476
Card14	chr11	119161553	119161597	17798	119213548	119213947	52195	-0.605336	2.04019
Dcdc2b	chr4	129287445	129287446	117981	129298364	129298763	11119	-1.75265	2.03558	+
Dnmt3l	chr10	77541181	77541182	14502	77421069	77421468	119912	-0.0489	2.03542
Slit1	chr19	41949013	41949014	4054	41988391	41988790	39578	0.576459	2.0339
A430093F15Rik	chr19	10773014	10773015	28594	10684056	10684455	88758	0.768219	2.03253
Wdr63	chr3	145813781	145813782	130666	145809086	145809485	4495	-0.100592	2.03102	+
Cysltr1	chrX	103900127	103900128	42420	104157580	104157979	257653	0.151948	2.02603
Cel	chr2	28362825	28362826	42780	28541312	28541711	178687	-0.898446	2.02581
Ndrg1	chr15	66780815	66780816	101325	66809897	66810296	29282	0.0368196	2.0251
Lrrc8b	chr5	105872615	105872663	56055	105873861	105874260	1446	-0.176196	2.02048
Fnbp1	chr2	30994669	30994670	20386	30989450	30989849	5019	0.1957	2.0202	+
Fnbp1	chr2	30937036	30937037	27821	30924333	30924732	12503	0.1957	2.0202	+
Sdcbp2	chr2	151359535	151359536	14982	151350047	151350446	9288	-0.246542	2.01014	+
Rhbdf2	chr11	116442972	116442973	2857	116480068	116480467	37296	0.490088	2.00367
S100a5	chr3	90409268	90409269	38830	90433208	90433607	24140	0.718673	1.99671	+
C3	chr17	57403728	57403729	42592	57424524	57424923	20996	-0.25457	1.99308
Ccdc57	chr11	120794172	120794173	3173	120820946	120821345	26974	0.107132	1.99154
Dgkh	chr14	79092058	79092059	12	79057933	79058332	33925	0.959284	1.98924
Dgkh	chr14	79012115	79012116	36168	79057933	79058332	46018	0.959284	1.98924
Lrrc8d	chr5	106160359	106160360	16980	106160327	106160726	168	-0.39478	1.98585
Il1rl1	chr1	40572251	40572252	74778	40570968	40571367	1083	-0.131263	1.98317	+
Lrch3	chr16	33053473	33053496	139287	33072984	33073383	19711	-0.236197	1.97953
Vmn2r96	chr17	18595375	18595376	123313	17982470	17982869	612705	0.678329	1.97759
Agfg1	chr1	82829291	82829345	6711	82791853	82792252	37238	0.530068	1.97534
Btla	chr16	45204748	45204749	19699	45188870	45189269	15678	0.369943	1.9707
Ipo4	chr14	56254581	56254604	65	56208845	56209244	45536	0.932958	1.95956
Hipk1	chr3	103577112	103577113	18084	103615001	103615400	38089	0.8268	1.95575
Fdx1l	chr9	20807271	20807272	70685	20780139	20780538	26932	0.817573	1.93068
Reep3	chr10	66667858	66667859	108121	66599111	66599510	68547	0.396189	1.93057
Sp7	chr15	102156536	102156537	40164	102195175	102195574	38839	-1.13743	1.93053
Phlpp1	chr1	108218202	108218203	149756	108221839	108222238	3837	-0.644316	1.92972	+
Tbc1d21	chr9	58123893	58123894	94281	58113222	58113621	10471	-0.822226	1.92649
Gstt3	chr10	75300222	75300223	56062	75301831	75302230	1809	0.940613	1.92469
1700019O17Rik	chr1	88311891	88311892	11010	88300416	88300815	11275	-1.07184	1.9228	+
Tnfaip8	chr18	50190588	50190589	3815	50204470	50204869	14082	0.541967	1.9215	+
Tnfaip8	chr18	50142896	50142897	28428	50204470	50204869	61774	0.541967	1.9215	+
Map3k5	chr10	19682760	19682761	141140	19662908	19663307	19652	0.0461403	1.9199	+
Arid5b	chr10	67600332	67600333	130	67600241	67600640	109	-0.363362	1.90412	+
Nop2	chr6	125081768	125081769	114291	124851892	124852291	229676	0.864069	1.90053
Nrbp2	chr15	76034735	76034736	10173	76037831	76038230	3296	0.316045	1.89609
Il27	chr7	133728249	133728250	104382	133709144	133709543	18905	0.963603	1.89584
Ap1s2	chrX	160451474	160451475	36745	160451253	160451652	21	0.207781	1.89443
Oxt	chr2	130365109	130365162	89769	130382986	130383385	18077	0.175517	1.89437	+
C6	chr15	4766979	4766980	65242	5095550	5095949	328771	-0.404765	1.88397
Ttbk1	chr17	46689867	46689868	30676	46634898	46635297	54769	0.410719	1.88254
Adam19	chr11	45900165	45900166	6661	45948452	45948851	48487	-0.0785035	1.88218
Oacyl	chr18	65851258	65851259	87100	65954423	65954822	103365	0.854126	1.87296
Ptpn22	chr3	103577112	103577113	14828	103615001	103615400	38089	-0.854157	1.86078
Galm	chr17	80511980	80511981	93975	80552285	80552684	40505	-0.285553	1.85117
Ogt	chrX	98929378	98929379	120317	98928120	98928519	1058	-0.0911728	1.84938	+
Ctrb1	chr8	114094591	114094592	5294	114123769	114124168	29378	0.784081	1.84756
Prss30	chr17	24117492	24117603	29185	23980792	23981191	136500	0.803922	1.84372
Gsx1	chr5	147971071	147971085	1159	147883536	147883935	87335	-0.350204	1.84093
Atp1a1	chr3	101409790	101409791	59504	101171346	101171745	238244	-0.518378	1.83743
Bcl2l15	chr3	103577112	103577113	2382	103615001	103615400	38089	0.492287	1.83379
Syne3	chr12	106239270	106239290	82977	106241530	106241929	2460	-0.544101	1.81499	+
1190002N15Rik	chr9	94521478	94521479	28133	94507664	94508063	13614	-0.464835	1.80702
Ap1s3	chr1	79640412	79640413	100142	79641232	79641631	1020	-0.155033	1.79313
Ahcyl1	chr3	107599609	107599610	40741	107586226	107586625	13183	0.244106	1.78947	+
Rbbp8nl	chr2	179983841	179983842	15140	180156464	180156863	172823	-0.209931	1.78686
Pdzk1	chr3	96651737	96651738	144757	96618318	96618717	33219	-0.0936471	1.78622
Prss33	chr17	24117492	24117603	6655	23980792	23981191	136500	-0.379608	1.78559
Syngr3	chr17	24833550	24833551	168	24754839	24755238	78511	-0.930789	1.7825
Akirin1	chr4	123427711	123427712	16029	123089220	123089619	338291	-0.226533	1.77625
2010320M18Rik	chr8	73316790	73316791	47552	73210072	73210471	106518	0.256378	1.77359
Hipk2	chr6	38739530	38739670	3206	38759620	38760019	20290	0.711004	1.76836	+
Ccrn4l	chr3	51031575	51031576	33057	51027098	51027497	4277	0.814751	1.76826	+
Car14	chr3	95675503	95675504	74764	95667466	95667865	7837	0.467242	1.76392
Samsn1	chr16	75984276	75984277	57901	75933338	75933737	50738	0.075661	1.75715
C1qtnf5	chr9	43851949	43851950	1178	43914041	43914440	62292	0.463771	1.75586
Hist1h2ab	chr13	23844135	23844136	28758	23841556	23841955	2379	-0.257511	1.75333	+
Spata25	chr2	164682793	164682794	76	164605571	164605970	77022	0.0390284	1.74745
Foxj1	chr11	116196745	116196774	76996	116240835	116241234	44290	0.826136	1.74591
Nol9	chr4	151490432	151490433	15367	151483153	151483552	7079	0.446489	1.74417
Ly6g6c	chr17	35188800	35188901	148394	35205520	35205919	16920	-0.352162	1.74142	+
Etf1	chr18	34943261	34943262	15820	35636628	35637027	693567	0.977485	1.73988
Adipor2	chr6	119351679	119351680	27108	119340645	119341044	10834	-0.649642	1.73951
Plekhg6	chr6	125303412	125303413	40497	125383730	125384129	80518	-1.23149	1.73922
Agpat9	chr5	101315745	101315746	9915	101646152	101646551	330607	-1.23197	1.73823
Gng2	chr14	20806387	20806388	140169	20810036	20810435	3849	0.122588	1.736	+
Amotl2	chr9	102479962	102479963	9881	102762330	102762729	282568	-0.248458	1.73458
Fnip1	chr11	54241797	54241798	100267	54245566	54245965	3969	0.817133	1.73153	+
Dkk4	chr8	23834782	23834783	51475	23983745	23984144	149163	-1.97958	1.73116
Gm2447	chr3	52595121	52595125	49845	52606142	52606541	11221	-0.950857	1.73005
Jsrp1	chr10	80226396	80226397	109075	80226175	80226574	21	-0.00219692	1.71893	+
Ptprs	chr17	56724979	56724980	122740	56612212	56612611	112567	-0.632516	1.71701
Ltb4r1	chr14	56262056	56262057	265	56208845	56209244	53011	-0.732441	1.71634
Tpm1	chr9	66891411	66891412	5607	66893119	66893518	1908	0.635219	1.70992	+
Trp53inp1	chr4	11016415	11016416	67170	11017871	11018270	1656	-1.01708	1.70957	+
Cdc14a	chr3	116143225	116143226	16274	116144589	116144988	1564	0.129543	1.7083	+
Rrp12	chr19	41949013	41949014	21628	41988391	41988790	39578	0.457656	1.70318
Ahnak	chr19	9112792	9112832	49018	9116628	9117027	4036	0.131792	1.70091
Ube2g2	chr10	76983399	76983400	101664	76994465	76994864	11266	-0.265876	1.69704	+
Med13	chr11	86184939	86184940	13911	86184704	86185103	35	-0.815637	1.69509	+
Akap2	chr4	57928580	57928581	61146	57977017	57977416	48637	-0.111993	1.69243
Traf6	chr2	101596396	101596474	77799	101637280	101637679	41084	0.886019	1.68629
Capg	chr6	72500881	72500882	1240	72546920	72547319	46239	0.990918	1.68016
Mafg	chr11	120479073	120479074	15786	120316061	120316460	162812	0.185605	1.67687
Rnf43	chr11	87492685	87492686	16096	87513652	87514051	21167	0.801819	1.67389
40787	chr5	93581237	93581238	58754	93601400	93601799	20363	0.415433	1.67334
Clec7a	chr6	129495325	129495326	72529	129507667	129508066	12542	0.295985	1.66443
Dock11	chrX	33428595	33428596	229	33432525	33432924	4130	-0.0798382	1.66261	+
Ppard	chr17	28344685	28344686	25011	28330445	28330844	14040	0.55253	1.65805
Pwp2	chr10	77597847	77597848	50045	77689960	77690359	92313	0.709746	1.65731
Prr5l	chr2	101651172	101651173	13307	101637280	101637679	13692	0.969274	1.64436	+
Hap1	chr11	100216860	100216861	593	100255000	100255399	38340	-0.0615312	1.64242
Zc3h12d	chr10	7512711	7512712	39554	7536282	7536681	23771	0.160992	1.64024	+
1700001K19Rik	chr12	111939833	111939834	19003	111627595	111627994	312038	0.0142269	1.63912
Lnx2	chr5	147971071	147971085	82922	147883536	147883935	87335	0.0914099	1.63902
Atxn1	chr13	46020145	46020146	40213	46012615	46013014	7330	-0.200164	1.63883
Pmepa1	chr2	173089254	173089314	12719	173094226	173094625	5172	-0.984448	1.63655	+
Tespa1	chr10	129773621	129773622	13713	129767784	129768183	5637	0.999192	1.63559	+
Doc2b	chr11	75546381	75546513	63045	75551676	75552075	5495	-0.261012	1.63358
Slfn2	chr11	82824460	82824461	54151	82829675	82830074	5415	0.203338	1.63349	+
Olfr521	chr7	107017866	107017867	102192	107248512	107248911	230846	-0.209757	1.63248
Nrbf2	chr10	66667858	66667859	80169	66599111	66599510	68547	0.510977	1.62531
Iqcf1	chr9	106274357	106274358	127938	106273562	106273961	595	-0.140887	1.62515	+
Acy3	chr19	3976015	3976016	10643	3956221	3956620	19594	-0.543413	1.62478
St13	chr15	81223685	81223686	6437	81150516	81150915	72969	0.717475	1.62471
Drd3	chr16	43696179	43696180	66173	43628839	43629238	67140	-0.250385	1.62211
E230029C05Rik	chr7	97208498	97208499	30829	97189425	97189824	18873	0.249339	1.62202	+
Ralgds	chr2	28362825	28362826	5859	28541312	28541711	178687	0.490856	1.61642
4933405E24Rik	chr11	54028127	54028266	1336	54025631	54026030	2296	-0.829933	1.60742	+
Acot7	chr4	151560806	151560807	563	151559669	151560068	937	0.793891	1.60537	+
St6galnac1	chr11	116563135	116563136	73684	116480068	116480467	82867	-0.293612	1.60537
Icos	chr1	61087600	61087601	52842	61092082	61092481	4682	0.15504	1.60509	+
Gata5	chr2	179983841	179983842	85541	180156464	180156863	172823	-0.0643091	1.60417
Tut1	chr19	9001462	9001463	26875	9116628	9117027	115366	0.780124	1.60073
Dmpk	chr7	19576052	19576053	93143	19546906	19547305	28946	0.33383	1.60007
Arf6	chr12	70513176	70513177	40039	70537707	70538106	24731	0.972437	1.59543	+
Best2	chr8	87509781	87509782	28524	87493783	87494182	15798	-0.96296	1.59245
Runx2	chr17	45030764	45030765	79017	44907804	44908203	122760	-0.467476	1.59216
Nup98	chr7	109475043	109475044	116408	109480095	109480494	5252	-0.286164	1.59099
D030056L22Rik	chr19	18665745	18665746	121978	18682334	18682733	16789	-0.0202272	1.58674
Ccdc137	chr11	120319452	120319453	9	120316061	120316460	3191	0.754319	1.58493	+
Krt79	chr15	101904485	101904486	133729	101926415	101926814	22130	0.0715796	1.57905
Tnfrsf9	chr4	150298655	150298656	3450	150299013	150299412	558	0.470841	1.57822	+
Nfatc1	chr18	80820088	80820099	84812	80839201	80839600	19313	0.519439	1.57799	+
Acr	chr15	89422313	89422314	23556	89107850	89108249	314263	-1.85904	1.57709
Srgn	chr10	62016760	62016761	46256	62062783	62063182	46223	0.484745	1.57539
Fat2	chr11	55011398	55011399	114359	55010578	55010977	620	-0.244168	1.57222	+
Asb10	chr5	24135753	24135754	89486	24151232	24151631	15679	-0.547955	1.57097
Ccr2	chr9	124015177	124015178	1742	124013886	124014285	1091	-0.564977	1.56011	+
Lep	chr6	28940373	28940374	69845	28935612	28936011	4561	0.355249	1.55978
Gm5901	chr7	112543951	112543952	20339	112581238	112581637	37487	-0.411422	1.55732
Aqp7	chr4	40847278	40847279	147889	40793580	40793979	53498	-0.551057	1.55256
Gmppb	chr9	108048934	108048935	97313	108023008	108023407	25726	0.530471	1.55146
Pdx1	chr5	147971071	147971085	110620	147883536	147883935	87335	-1.05164	1.55041
Aen	chr7	85999158	85999159	41652	86049247	86049646	50289	0.565551	1.54851
Man1a	chr10	53729461	53729462	66139	53704748	53705147	24513	-0.704886	1.54798
Nf2	chr11	4683165	4683166	49971	4502292	4502691	180673	-0.355069	1.54526
Olfr532	chr7	147560398	147560399	45270	147557354	147557753	2844	-0.402505	1.53871
Olfr100	chr17	37322652	37322653	128673	36979215	36979614	343237	-0.125976	1.53393
Atp6v1e2	chr17	87272152	87272153	75073	87250033	87250432	21919	-0.0756457	1.53243	+
Mkrn2	chr6	115544727	115544728	7226	115530833	115531232	13694	-0.670652	1.53081	+
Mapkapk3	chr9	107199001	107199099	6792	107610391	107610790	411590	0.722775	1.52987
Tssk4	chr14	56262056	56262057	6962	56208845	56209244	53011	-0.630368	1.52959
4930563M20Rik	chr8	119259315	119259316	65995	119241002	119241401	18113	0.000241515	1.52625
Lonrf3	chrX	34015004	34015005	146600	33899739	33900138	115065	0.50962	1.52136
Sik2	chr9	50828685	50828686	11506	50823772	50824171	4713	0.0112872	1.52094	+
Rasgef1c	chr11	49791861	49791862	76524	50026855	50027254	235194	0.038224	1.51945
Atp2a1	chr7	133615970	133615971	9382	133537142	133537541	78628	0.452102	1.51926
Itm2c	chr1	87858985	87858986	67900	87742069	87742468	116716	0.291381	1.51481
Tmem151a	chr19	5094510	5094511	9032	5096205	5096604	1895	-0.298013	1.51268	+
Myl9	chr2	156682288	156682289	81088	156667409	156667808	14679	0.288241	1.51201	+
Tmem179	chr12	113827283	113827284	77911	113855426	113855825	28343	-0.224859	1.51094
Uhrf1bp1l	chr10	89165992	89165993	41741	89140827	89141226	24965	0.376573	1.50243	+
Slc27a4	chr2	29643839	29643840	14358	29584515	29584914	59124	0.544777	1.49515
Specc1	chr11	61962115	61962116	71516	61960313	61960712	1602	-0.193877	1.49388	+
Synpo	chr18	60790402	60790403	6442	60792354	60792753	2152	0.267558	1.48825	+
Sirt2	chr7	29501661	29501662	50107	29504890	29505289	3429	0.944982	1.48705
Polr1a	chr6	71912901	71912910	53854	72006539	72006938	93838	-0.679143	1.48661
Ctrl	chr8	108531276	108531277	73513	108754852	108755251	223776	0.428298	1.48639
Ndfip1	chr18	38600471	38600472	21842	38581491	38581890	18780	-0.158718	1.4855	+
BC018473	chr11	116563135	116563136	50343	116480068	116480467	82867	0.641616	1.48523
Wfdc3	chr2	164682793	164682794	114025	164605571	164605970	77022	0.600653	1.48335
Cgref1	chr5	31315308	31315309	67454	31247900	31248299	67208	0.214054	1.48247
Gm15417	chr3	89189615	89189616	6168	89092481	89092880	96934	-0.596094	1.47908
Rsph4a	chr10	33750279	33750280	125362	34133310	34133709	383231	0.546369	1.4758
Zfp385a	chr15	103099523	103099524	70992	102573666	102574065	525657	0.819554	1.47438
Slc1a5	chr7	17412847	17412875	46152	17508031	17508430	95384	0.866541	1.47412
Runx1	chr16	92654310	92654311	10191	92743978	92744377	89868	0.0192823	1.47402	+
Runx1	chr16	92801831	92802005	24305	92799460	92799859	2171	0.0192823	1.47402	+
Notch1	chr2	26349149	26349150	86307	26348940	26349339	9	0.315337	1.47401	+
Zfp384	chr6	125045994	125045995	49462	124851892	124852291	193902	0.614821	1.47327
Fam170b	chr14	33597683	33597684	8684	33611080	33611479	13597	0.44038	1.47305
Foxp3	chrX	7148115	7148116	47719	7216441	7216840	68526	0.450135	1.46909
Rps19bp1	chr15	80047015	80047016	50059	80134206	80134605	87391	0.797615	1.46805
Cltc	chr11	86621054	86621055	33065	86573915	86574314	46939	0.357261	1.45918
Vmn2r97	chr17	19084351	19084352	33921	19581847	19582246	497696	0.736891	1.45539
2210416O15Rik	chr11	87945481	87945623	16098	87978331	87978730	33050	0.75332	1.45278
Tctn2	chr5	125064856	125064857	142721	125087846	125088245	23190	-0.242083	1.45248
Jarid2	chr13	44683419	44683420	139	44587334	44587733	95885	-0.471436	1.44348
Atp10a	chr7	65913430	65913431	23428	65927308	65927707	14078	0.652577	1.44221	+
Atxn7l1	chr12	33868215	33868216	10610	33866803	33867202	1212	-0.159459	1.4413
Atxn7l1	chr12	33855979	33855980	17648	33866803	33867202	11024	-0.159459	1.4413
Ptpn1	chr2	167768437	167768575	74091	167774687	167775086	6450	0.624783	1.44002	+
Wnk1	chr6	120006322	120006358	124675	119962786	119963185	43336	0.66996	1.43838
Ybey	chr10	76005951	76005952	27161	76107891	76108290	102140	0.0680381	1.43577
Atp2c2	chr8	122099231	122099232	44943	122069020	122069419	30011	0.0646125	1.4356
Ildr1	chr16	36666845	36666961	42606	36709480	36709879	42835	0.728221	1.43495
Hesx1	chr14	27858491	27858492	69484	27909267	27909666	50976	-0.0659184	1.43263
Map3k11	chr19	5731737	5731738	44849	5745971	5746370	14434	0.916197	1.43262
2310010J17Rik	chr7	97208498	97208499	63219	97189425	97189824	18873	0.737293	1.43125	+
Yars	chr4	128911888	128911889	2082	128745294	128745693	166394	0.308711	1.42546
Gfra3	chr18	34943261	34943262	44287	35636628	35637027	693567	-0.386943	1.42154
Parp14	chr16	35869384	35869385	1587	35869159	35869558	25	0.620099	1.41508	+
Snx9	chr17	5885667	5885668	743	5840163	5840562	45304	0.805614	1.41047
Muc1	chr3	89031384	89031385	113927	89092481	89092880	61297	-0.103543	1.40896
Stim2	chr5	54390505	54390506	10112	54390559	54390958	254	0.358386	1.40741	+
Gm9054	chr3	95675503	95675504	915	95667466	95667865	7837	0.458198	1.40697	+
Fbl	chr7	28964879	28964880	119751	29208014	29208413	243335	0.383722	1.406
Inhbe	chr10	126787883	126787912	100453	126681014	126681413	106669	-0.426686	1.40417
Zfp593	chr4	133921258	133921259	84531	133907469	133907868	13589	0.921673	1.40373	+
Kif3c	chr12	3264676	3264677	64	3279068	3279467	14592	-0.191593	1.40311
Rcl1	chr19	29260396	29260397	50295	29252145	29252544	8051	0.41678	1.40273
Tecpr2	chr12	112127305	112127408	112352	111627595	111627994	499510	-0.76303	1.40209
Kcnk10	chr12	99866446	99866447	19295	99816180	99816579	50066	0.0130633	1.40171
Arl10	chr13	54788726	54788727	79731	54726867	54727266	61659	0.0528079	1.40147
Rtkn	chr6	83106373	83106374	109823	83251315	83251714	145142	-0.955835	1.39933
Znhit1	chr5	137384019	137384020	49973	137428152	137428551	44333	0.642352	1.39916
Fyn	chr10	39199428	39199520	27726	39189188	39189587	10040	-0.0410746	1.39829	+
Ptpn23	chr9	110360688	110360689	94556	110720013	110720412	359525	0.781001	1.39817
Hist1h2be	chr13	23685235	23685236	149960	23783750	23784149	98715	0.714324	1.39715
Krt17	chr11	100216860	100216861	17112	100255000	100255399	38340	0.608703	1.39364
Ptpn11	chr5	121791367	121791368	80236	122009945	122010344	218778	-0.621059	1.39022
Arhgef33	chr17	80689557	80689633	7647	80621639	80622038	67718	-0.674041	1.39005
Slc38a10	chr11	120092902	120092903	89328	120118181	120118580	25479	0.0249409	1.38936
Il2rb	chr15	78333144	78333145	102267	78542692	78543091	209748	0.306506	1.38858
Saa1	chr7	54087679	54087680	116195	54101368	54101767	13889	-0.374002	1.3883
Creb3l1	chr2	91762058	91762059	65107	91802372	91802771	40514	0.0508974	1.38702
Ar	chrX	95461284	95461285	42737	93317203	93317602	2143881	0.36905	1.38594
Ddx56	chr11	6232840	6232841	28502	6269697	6270096	37057	0.249778	1.38568
Wdr48	chr9	119846750	119846751	42157	119804497	119804896	42053	-1.01644	1.38208
2700097O09Rik	chr12	56152593	56152594	3168	56161170	56161569	8777	-0.570883	1.3817	+
Larp1	chr11	57780406	57780407	5366	57783927	57784326	3721	0.443344	1.38053
S100a2	chr3	90390951	90390999	18280	90433208	90433607	42457	0.593202	1.37994
Ltc4s	chr11	50046605	50046606	59534	50026855	50027254	19550	-0.203067	1.3778	+
Prkch	chr12	74667745	74667746	89645	74671476	74671875	3931	-0.274494	1.37343	+
Il19	chr1	132776282	132776283	35614	132746991	132747390	29091	0.377199	1.37338
Lrrc59	chr11	94580783	94580784	16867	94854145	94854544	273562	0.974945	1.37057
Aplp1	chr7	31194985	31194986	7057	31208191	31208590	13406	0.800158	1.37034	+
Dnajc27	chr12	4065704	4065705	47429	3886208	3886607	179296	-0.0374195	1.36785
Foxm1	chr6	128305952	128305953	42960	128235970	128236369	69782	-1.25398	1.36782
Uhmk1	chr1	172098093	172098094	123898	172144579	172144978	46686	-0.309054	1.36597
4933421I07Rik	chr7	49746411	49746412	65404	50598514	50598913	852303	0.332116	1.3658
Rab8b	chr9	66891411	66891412	13083	66893119	66893518	1908	0.450294	1.36486	+
Wipf1	chr2	73302061	73302062	11278	73364630	73365029	62769	0.414901	1.36451
Bysl	chr17	47735331	47735357	100064	47599757	47600156	135374	0.257679	1.36401
Ntmt1	chr2	30652216	30652217	88796	30768589	30768988	116573	0.405599	1.36332
Dnaja3	chr16	4584003	4584004	23742	4685902	4686301	102099	-0.0672798	1.36012
Ptgfrn	chr3	100825291	100825292	129862	100851566	100851965	26475	-0.301452	1.3591
Ddx21	chr10	62041287	62041303	6551	62062783	62063182	21696	0.305716	1.35617	+
C86187	chr7	54101417	54101418	49138	54101368	54101767	151	0.490005	1.35589
Oxsm	chr14	17088874	17088875	120	17084080	17084479	4594	0.338199	1.34855	+
Nanos3	chr8	86651303	86651312	51617	86761447	86761846	110344	0.61145	1.34378
Gtf2e2	chr8	34842155	34842264	117413	34684409	34684808	157546	0.358657	1.34364
Pou3f1	chr4	124386506	124386507	1	124372980	124373379	13326	0.321697	1.34275
Slc29a1	chr17	45611875	45611928	63808	45545641	45546040	66034	0.530842	1.3391
Clec2e	chr6	128987111	128987112	105335	128913104	128913503	73807	-0.533274	1.33841
Pdcd11	chr19	47059918	47059919	18714	47041239	47041638	18479	0.60692	1.33821
Mrgprg	chr7	150971613	150971614	121153	150709591	150709990	261822	-0.230563	1.33808
4930533B01Rik	chr2	113669861	113669862	34535	112148820	112149219	1520841	0.730526	1.33565
Nup188	chr2	30107302	30107416	140928	30301523	30301922	194421	0.84698	1.3345
Rsbn1	chr3	103577112	103577113	50921	103615001	103615400	38089	-1.24433	1.33368
Cd84	chr1	173718895	173718905	6	173722829	173723228	4134	0.132315	1.33253
Rrp7a	chr15	82953223	82953224	13355	82914802	82915201	38221	0.15912	1.32946
Pfkp	chr13	6634613	6634614	61018	6625649	6626048	8764	0.119377	1.32872	+
Tnip2	chr5	34917647	34917648	45	34868776	34869175	48671	0.139646	1.32205
Pigb	chr9	72887552	72887553	38295	72865715	72866114	21637	-0.154784	1.31997	+
Plxnb3	chrX	70964144	70964145	28976	71177287	71177686	213343	0.0036312	1.31882
Khdc3	chr9	72921226	72921227	139460	72918932	72919331	2094	0.999223	1.31773
Mettl21c	chr1	43937387	43937390	75937	43932353	43932752	4834	-0.67555	1.31742
Hivep3	chr4	119411343	119411344	58	119457591	119457990	46448	-0.54233	1.31702
Gtf3c4	chr2	28695939	28695990	45695	28705926	28706325	10187	-0.222593	1.31607	+
Ifrd2	chr9	107535744	107535745	82744	107610391	107610790	74847	0.323022	1.31325
Socs4	chr14	47979562	47979563	80899	47980753	47981152	1391	-0.587749	1.31248
Olfr318	chr11	58615496	58615497	110119	59039777	59040176	424481	0.785965	1.31
Smtnl2	chr11	72115020	72115095	52099	72307751	72308150	192931	0.308599	1.30922
Cited2	chr10	17495133	17495134	116109	17374152	17374551	120781	0.0047271	1.30914
Ncstn	chr1	173896769	173896770	41697	173896014	173896413	555	-0.74802	1.30883
Kcnd1	chrX	7442666	7442728	32439	7221611	7222010	220855	0.00886469	1.3084
Ftcd	chr10	76005951	76005952	297	76107891	76108290	102140	-0.290488	1.3076
Lmnb1	chr18	56867167	56867168	17307	56891786	56892185	24819	0.074926	1.30571	+
Ptms	chr6	124850655	124850656	76864	124851892	124852291	1437	-0.0322955	1.30539	+
Myo1c	chr11	75546381	75546513	115450	75551676	75552075	5495	-0.795354	1.30272	+
Cacng7	chr7	3452135	3452136	38462	3447790	3448189	4145	0.478852	1.29954
Bid	chr6	120905301	120905302	69765	120876936	120877335	28165	0.734385	1.29849
Sbno2	chr10	79495680	79495681	24648	79615433	79615832	119953	0.392054	1.29772
Nek6	chr2	38392044	38392208	56803	38336561	38336960	55283	0.209178	1.29579
Shc4	chr2	125493079	125493080	54746	125561168	125561567	68289	-0.0329136	1.29552
Ftsj3	chr11	106062248	106062369	141297	105996471	105996870	65577	0.432422	1.29462
Spata2	chr2	167177075	167177076	122082	167183874	167184273	6999	-0.191708	1.29436	+
Pusl1	chr4	155387954	155387961	116882	155382563	155382962	5191	-0.46723	1.29423
Fam203a	chr15	76082443	76082444	94233	76090040	76090439	7797	0.232962	1.28599
Ccdc174	chr6	91922280	91922281	20017	91997715	91998114	75635	-0.634261	1.28535
Rnf216	chr5	143894717	143894761	35125	143725777	143726176	168740	0.102494	1.28455
Nacc1	chr8	87246887	87246888	4264	87433858	87434257	187171	0.289403	1.28437
Glrx	chr13	75981598	75981599	109904	75931645	75932044	49753	0.602597	1.28379
Edn2	chr4	119724122	119724123	96	119717328	119717727	6594	0.251693	1.28229
Dnaaf1	chr8	122099231	122099232	16907	122069020	122069419	30011	0.244334	1.28187
Sectm1a	chr11	120925544	120925545	1596	120899996	120900395	25348	-0.438474	1.28082
Aebp2	chr6	140569585	140569586	43795	140574738	140575137	5353	-0.347274	1.27882	+
Mafa	chr15	75534555	75534556	78670	75559565	75559964	25210	0.459303	1.27062
Troap	chr15	98984074	98984075	76012	99051937	99052336	68063	-1.06669	1.27014
Itga3	chr11	94862014	94862015	119414	94854145	94854544	7669	-1.22663	1.26965	+
Dlx3	chr11	94862014	94862015	36	94854145	94854544	7669	0.090021	1.26792	+
Zswim2	chr2	83781420	83781421	9650	83908395	83908794	127175	-0.108466	1.26787
Git1	chr11	77297261	77297262	85726	77305429	77305828	8368	-0.14144	1.2667	+
Dynlrb2	chr8	119114641	119114642	65919	119115626	119116025	1185	-0.138463	1.2661
Jak2	chr19	29260396	29260397	22733	29252145	29252544	8051	0.376137	1.2657	+
Trim8	chr19	46553402	46553403	68126	46583684	46584083	30482	0.766343	1.26414
Fndc3a	chr14	73177937	73177938	19686	73207077	73207476	29340	-0.402377	1.26386
Pithd1	chr4	135562846	135562847	114311	135544003	135544402	18643	-0.000998312	1.26384	+
Aig1	chr10	13702948	13702949	35865	13717167	13717566	14419	0.782835	1.26198	+
Mfsd5	chr15	102074019	102074020	11516	102110214	102110613	36395	0.464107	1.26025
Gm216	chr1	74420198	74420199	3301	74394949	74395348	25049	0.989712	1.25694
Heg1	chr16	33687853	33688009	15651	33683744	33684143	3909	0.142974	1.25657	+
Lekr1	chr3	65454496	65454497	139741	65430656	65431055	23640	-0.5357	1.25652
Kti12	chr4	108660203	108660356	80201	108777784	108778183	117781	0.607233	1.25584
Chtf8	chr8	109497695	109497696	34672	109496657	109497056	838	0.0137208	1.25185	+
Plin4	chr17	56214551	56214552	17207	56320933	56321332	106582	0.620021	1.25013
1700055N04Rik	chr19	3976015	3976016	94247	3956221	3956620	19594	-0.712149	1.24984	+
Rela	chr19	5731737	5731738	69735	5745971	5746370	14434	0.0274858	1.24842	+
Rnps1	chr17	24481882	24481883	179	24490035	24490434	8353	0.632279	1.2483
Ptpn13	chr5	103854029	103854030	35606	103833526	103833925	20303	0.109902	1.24815	+
Trp53rk	chr2	166583658	166583659	45161	166542742	166543141	40716	0.324169	1.24422
S100pbp	chr4	128911888	128911889	99765	128745294	128745693	166394	0.482944	1.24417
Saa4	chr7	54087679	54087680	138169	54101368	54101767	13889	-1.29477	1.24068
Vmn1r192	chr13	22141746	22141747	99776	21944429	21944828	197117	-0.224625	1.24044
Top1	chr2	160571409	160571410	32504	160610444	160610843	39235	0.266902	1.24018
Rap1a	chr3	105571748	105571749	39	105549487	105549886	22061	0.468618	1.24013	+
3110082I17Rik	chr5	139936528	139936584	643	139843798	139844197	92530	0.579454	1.2397
Mcoln2	chr3	145813781	145813782	0	145809086	145809485	4495	-0.0816579	1.23682	+
Cinp	chr12	112127305	112127408	122127	111627595	111627994	499510	0.152188	1.2368
Tiparp	chr3	65454496	65454497	55641	65430656	65431055	23640	0.906843	1.23642
Scn4b	chr9	44891481	44891482	2317	44891207	44891606	74	-0.368657	1.23541
Stard3	chr11	98217362	98217363	30581	98209322	98209721	7840	0.545512	1.23537	+
Pnmt	chr11	98217362	98217363	14008	98209322	98209721	7840	-0.0169858	1.23526
Atf6	chr1	172783892	172783893	47734	172783709	172784108	17	0.897031	1.23446	+
Slc3a2	chr19	8845594	8845595	46449	8775853	8776252	69541	0.730101	1.23427
Rpl7l1	chr17	46966055	46966056	35308	46984628	46985027	18773	0.490598	1.2315
Syp	chrX	7251014	7251015	13164	7221611	7222010	29203	-0.0630305	1.22912
Gpr107	chr2	30994669	30994670	10765	30989450	30989849	5019	0.43625	1.22895	+
Fkrp	chr7	17412847	17412875	52202	17508031	17508430	95384	0.162488	1.22699
Gabrr3	chr16	59459410	59459411	22629	59480100	59480499	20890	0.161586	1.22583
Usp54	chr14	21460206	21460244	7924	21505846	21506245	45840	0.728689	1.22559
Rab5c	chr11	100591518	100591519	31589	100685788	100686187	94470	0.154613	1.22124
Il20	chr1	132776282	132776283	13590	132746991	132747390	29091	-0.196496	1.21639
Cap1	chr4	122549390	122549533	39	122616357	122616756	67167	0.959579	1.21523
1600012H06Rik	chr17	15080110	15080148	76623	15577190	15577589	497280	-0.224206	1.21399
Cluh	chr11	74386371	74386372	50936	74694452	74694851	308281	0.738219	1.21373
Gck	chr11	5900539	5900540	30386	5735041	5735440	165298	-1.34387	1.2133
1700092M07Rik	chr19	8845594	8845595	107237	8775853	8776252	69541	0.773682	1.21225
Ubtd1	chr19	41949013	41949014	11577	41988391	41988790	39578	0.310499	1.20649
Phldb1	chr9	44531702	44531703	142304	44530974	44531373	528	0.801649	1.20524	+
BC053749	chr7	31194985	31194986	9664	31208191	31208590	13406	-0.113759	1.20435
Ero1l	chr14	45947912	45947913	59604	45941247	45941646	6465	0.563541	1.20087	+
Asgr1	chr11	69927475	69927476	47933	70085108	70085507	157833	-0.608967	1.20078
4933411G11Rik	chr5	143894717	143894761	30671	143725777	143726176	168740	-0.518409	1.1991
Sipa1l2	chr8	128047282	128047283	102562	127867888	127868287	179194	-0.0844507	1.19801
Nle1	chr11	82824460	82824461	107734	82829675	82830074	5415	0.449441	1.19425
H2afy2	chr10	61138876	61138877	108444	61132652	61133051	6024	-0.0873772	1.1935
1700040N02Rik	chr2	170073414	170073415	110324	170132331	170132730	59117	0.955672	1.1931
Cspg4	chr9	56823235	56823236	44748	56879621	56880020	56586	-0.266447	1.18976
Cplx3	chr9	57498837	57498838	123368	57519146	57519545	20509	-0.449215	1.18747
Gm10389	chr15	10653416	10653417	7545	10626658	10627057	26558	-0.609381	1.18668
S100a6	chr3	90409268	90409269	113217	90433208	90433607	24140	0.187608	1.18605	+
Rnft1	chr11	86184939	86184940	110002	86184704	86185103	35	0.0475198	1.18032	+
Fam162b	chr10	51200262	51200263	26838	51201378	51201777	1316	-0.0225276	1.18025	+
BC051537	chr17	34259093	34259094	43584	34258050	34258449	843	0.978101	1.17905	+
Galns	chr8	125091801	125091802	23845	125079920	125080319	11681	0.0145497	1.17882
Cdca4	chr12	114091446	114091447	16961	114085873	114086272	5373	0.972582	1.17862	+
Scyl2	chr10	89165992	89165993	68638	89140827	89141226	24965	-0.283341	1.17805	+
Mvp	chr7	134226747	134226748	42197	134255645	134256044	29098	0.696528	1.17428
Hdac4	chr1	94087168	94087270	44529	94001437	94001836	85531	-0.483869	1.17425
Pvalb	chr15	78079116	78079117	86186	78098247	78098646	19331	-0.626288	1.17401	+
Eid3	chr10	82243182	82243183	54081	82257976	82258375	14994	0.379808	1.17334	+
Abcf1	chr17	36160777	36160778	31391	36162830	36163229	2253	0.597912	1.16677
Cetn4	chr3	37179975	37179976	44533	37179864	37180263	89	-0.0929836	1.16546	+
Tmem247	chr17	87272152	87272153	90052	87250033	87250432	21919	-0.0312592	1.16429
Muc20	chr16	32707467	32707468	22170	32992437	32992836	285170	0.470328	1.1636
Rnh1	chr7	148380921	148380922	103474	148426867	148427266	46146	0.726175	1.16316
Rnf19a	chr15	36109357	36109427	80155	36217294	36217693	108137	0.152954	1.16256
Cirh1a	chr8	109497695	109497696	142914	109496657	109497056	838	0.195662	1.1625	+
Dnajc5	chr2	181112175	181112274	63595	181113375	181113774	1400	0.476957	1.16228
Fam83f	chr15	80565872	80565959	58663	80444374	80444773	121298	0.852072	1.15964
Gm8909	chr17	36364146	36364147	107221	36162830	36163229	201116	0.3461	1.15938
Foxs1	chr2	152651614	152651722	12054	152857187	152857586	205773	0.738514	1.15914
Oxsr1	chr9	119243600	119243601	2609	119786001	119786400	542601	0.695208	1.15846
Plp2	chrX	7251014	7251015	132519	7221611	7222010	29203	0.144495	1.15787
Gm13704	chr2	73302061	73302062	134125	73364630	73365029	62769	0.303502	1.15711
Cpeb4	chr11	31638083	31638084	112063	31912832	31913231	274949	0.813445	1.15571
Tmcc3	chr10	94151071	94151072	10530	94138794	94139193	12077	0.503862	1.15432
Akr1b8	chr6	34314694	34314695	31776	34851884	34852283	537390	0.170785	1.15397
Nampt	chr12	33536976	33536977	64250	33531200	33531599	5576	0.927977	1.1527
Hyal2	chr9	107535744	107535745	111606	107610391	107610790	74847	0.0810502	1.15022
Pdyn	chr2	129627211	129627212	55940	129211070	129211469	415941	-0.40641	1.14856
Slc29a3	chr10	60271471	60271472	41260	60209378	60209777	61893	0.488517	1.14825
Slc12a4	chr8	108531276	108531277	9165	108754852	108755251	223776	0.125225	1.14691
Lrrfip1	chr1	92959186	92959187	42469	92966243	92966642	7257	0.10041	1.14644	+
Ubl3	chr5	149406834	149406835	31198	149424443	149424842	17809	0.771867	1.14627
Snhg10	chr12	106239270	106239290	29365	106241530	106241929	2460	0.255207	1.14468
Treml4	chr17	48433026	48433027	8529	48431360	48431759	1466	0.063316	1.14438
Plxdc2	chr2	16286478	16286479	87869	16274499	16274898	11779	-0.728041	1.14398	+
4930417O13Rik	chr6	125303412	125303413	19034	125383730	125384129	80518	-0.532818	1.14374
Aldh8a1	chr10	21078069	21078070	32628	21038665	21039064	39204	-0.0128467	1.14301
Spock2	chr10	59601633	59601634	14219	59752719	59753118	151286	-0.440932	1.14177
Plscr2	chr9	92184659	92184660	119612	92144205	92144604	40254	0.0909237	1.1407
Cyp46a1	chr12	109692203	109692204	14605	109691816	109692215	187	0.220949	1.14053	+
Slc39a14	chr14	70733633	70733634	42133	70731381	70731780	2052	-0.0272974	1.13904	+
Lefty2	chr1	182781109	182781115	52467	182788869	182789268	7960	0.445477	1.13846
Abcf2	chr5	24135753	24135754	19764	24151232	24151631	15679	0.277326	1.13804	+
Atmin	chr8	119447526	119447527	117930	119467969	119468368	20643	-0.851577	1.13683	+
Wdfy1	chr1	79640412	79640413	61735	79641232	79641631	1020	0.359643	1.1362
Olfr544	chr7	109575084	109575085	1422	109482366	109482765	92518	-1.12205	1.13562
Nckap1	chr2	80419698	80419699	93444	80419437	80419836	61	-0.0524843	1.1355	+
Amigo3	chr9	108048934	108048935	747	108023008	108023407	25726	0.723032	1.1333
Anxa2	chr9	69302237	69302238	61885	69357154	69357553	55117	0.141839	1.13323
1700022I11Rik	chr4	43044703	43044704	82286	43065624	43066023	21121	-0.833955	1.12978	+
Gm4907	chrX	23387600	23387601	83689	20498915	20499314	2888485	0.036211	1.12667
Prodh2	chr7	31194985	31194986	57831	31208191	31208590	13406	-0.344771	1.12552
Ankrd46	chr15	36368713	36368714	117229	36368389	36368788	124	-0.537866	1.1223	+
Fgf7	chr2	125977623	125977820	100945	126057444	126057843	80021	0.703761	1.12213
Phf23	chr11	69708234	69708326	132609	69632527	69632926	75507	0.817745	1.12011
Ythdf2	chr4	131900781	131900782	1	131855789	131856188	44792	-0.161983	1.11989
Adam8	chr7	147164650	147164651	13735	147194380	147194779	29930	0.258895	1.11842
Pde12	chr14	27578214	27578215	88881	27607433	27607832	29419	0.301253	1.11826
Adamtsl2	chr2	26792129	26792130	142769	26817753	26818152	25824	-0.0441664	1.11771
Gm11544	chr11	94820086	94820087	109178	94854145	94854544	34259	-0.693474	1.11723
Itgae	chr11	72759991	72759992	144103	72767322	72767721	7531	0.27734	1.11614	+
Zfp654	chr16	64800437	64800438	14289	64789544	64789943	10693	0.590688	1.11602	+
Dnttip1	chr2	164682793	164682794	111278	164605571	164605970	77022	0.419523	1.11538
Traf3ip2	chr10	39206500	39206501	126237	39215478	39215877	9178	0.877385	1.11332
Tbrg4	chr11	6460915	6461029	65040	6459829	6460228	886	0.741818	1.11324
Vasn	chr16	4584003	4584004	55939	4685902	4686301	102099	0.52253	1.1115
Xpot	chr10	120935848	120935849	127522	120957965	120958364	22317	0.0827915	1.11121	+
Gprin3	chr6	59362606	59362619	13664	59265890	59266289	96516	-0.343254	1.11103
E130311K13Rik	chr3	63702618	63702619	30687	65100924	65101323	1398506	-0.0988929	1.10959
Crebbp	chr16	4320057	4320058	106652	4276072	4276471	43785	0.253132	1.10947
D930007P13Rik	chr15	103099523	103099524	122263	102573666	102574065	525657	0.341912	1.10907
Nip7	chr8	109497695	109497696	83079	109496657	109497056	838	0.165471	1.10884
Sypl2	chr3	107943875	107943876	85640	107956827	107957226	13152	-0.0672439	1.10845
Ldhal6b	chr17	5406792	5406793	11973	5327428	5327827	79164	-0.0424804	1.10473
Mob1a	chr6	83267315	83267316	8715	83251315	83251714	15800	-0.308753	1.10195	+
Cxcr5	chr9	44346118	44346119	11613	44526953	44527352	181035	0.0910081	1.10185
Slc28a3	chr13	58573332	58573333	138904	58214968	58215367	358164	0.113638	1.10112
Sdf4	chr4	155387954	155387961	20931	155382563	155382962	5191	0.107774	1.09786	+
Zfp641	chr15	97998205	97998206	128307	97942874	97943273	55131	0.771466	1.0975
Mybbp1a	chr11	72115020	72115095	139783	72307751	72308150	192931	0.345018	1.0966
S100a7a	chr3	90409268	90409269	48953	90433208	90433607	24140	0.59618	1.09611	+
Arhgap39	chr15	76541068	76541069	107530	76595129	76595528	54261	0.314174	1.0958
Psapl1	chr5	36479334	36479335	67333	36478431	36478830	703	0.929247	1.09562
Pmpca	chr2	26349149	26349150	104281	26348940	26349339	9	0.19263	1.09398	+
Pigr	chr1	132776282	132776283	53021	132746991	132747390	29091	-0.196367	1.08947
Ntrk1	chr3	87546877	87546878	52205	87596552	87596951	49875	-1.78363	1.08737
Mylk2	chr2	152651614	152651722	85364	152857187	152857586	205773	0.366314	1.08654
Tgoln2	chr6	72500881	72500882	65859	72546920	72547319	46239	-0.269051	1.08515
Islr2	chr9	58123893	58123894	71766	58113222	58113621	10471	-1.02879	1.08472
Gemin4	chr11	76057246	76057247	26171	76098909	76099308	41863	0.130488	1.08466
Ppa1	chr10	61138876	61138877	27507	61132652	61133051	6024	0.888436	1.08396	+
Adra1b	chr11	43542521	43542522	107311	43201675	43202074	340646	0.647861	1.08325
Slc35a2	chrX	7442666	7442728	18640	7221611	7222010	220855	0.434674	1.07921
1110028F11Rik	chr11	87492685	87492686	20338	87513652	87514051	21167	0.592318	1.07896	+
Dhx37	chr5	125870278	125870279	44138	125863615	125864014	6463	0.325728	1.078
Srsf11	chr3	157601684	157601698	84687	157547009	157547408	54475	-0.114041	1.07666
Kdm2b	chr5	123282685	123282686	67672	123351579	123351978	69094	-0.0198205	1.07658
Odf3	chr7	148167838	148167839	134023	148159341	148159740	8297	0.407793	1.07467
Gnpda1	chr18	38600471	38600472	101823	38581491	38581890	18780	-0.588439	1.07351
Olfr523	chr7	147393065	147393066	31062	147515411	147515810	122546	-0.307084	1.0722
Fam129a	chr1	153532476	153532477	113973	153545002	153545401	12726	0.20409	1.06951	+
Tusc2	chr9	107535744	107535745	70158	107610391	107610790	74847	0.192503	1.06895
2810403A07Rik	chr3	88348108	88348109	141605	88286123	88286522	61785	-0.0658723	1.06815
Nphs2	chr1	158338314	158338315	97448	158399419	158399818	61305	0.944649	1.06773
Tmem253	chr14	52786521	52786522	149981	52718211	52718610	68110	-0.0814944	1.06676
Prss22	chr17	24117492	24117603	17463	23980792	23981191	136500	0.707657	1.06641
Il15ra	chr2	11576909	11576910	50008	11556626	11557025	20083	-0.137594	1.0664	+
Aif1l	chr2	31785409	31785442	20379	31690882	31691281	94327	-0.386757	1.06586
Gm11213	chr4	63214927	63214928	46869	63148327	63148726	66400	-0.339566	1.06578
Picalm	chr7	97208498	97208499	70241	97189425	97189824	18873	0.35152	1.06486	+
Zdhhc13	chr7	56136464	56136465	92091	56704665	56705064	568401	0.580448	1.06259
Ddx23	chr15	98453989	98454154	39165	98363377	98363776	90412	-0.968709	1.06207
Ccdc80	chr16	45038947	45038948	55216	44996925	44997324	41822	0.0186992	1.0616
1700101E01Rik	chr2	28910790	28910791	203	28712702	28713101	197888	-0.0719203	1.06094
Rapgef1	chr2	29580684	29580685	105444	29584515	29584914	4031	-0.158574	1.0608	+
Themis	chr10	28287450	28287451	100748	28288403	28288802	1153	-0.835053	1.0598
Ezh2	chr6	47571282	47571283	26252	47543656	47544055	27426	-0.220149	1.05724
Aplnr	chr2	84874480	84874481	102034	84908216	84908615	33936	-0.130456	1.05712
Riok1	chr13	38142021	38142022	13163	38101771	38102170	40050	0.158687	1.05587
Supt6	chr11	78159491	78159492	100285	78060378	78060777	98913	-0.547776	1.05531
Jam2	chr16	84735500	84735501	38865	84714264	84714663	21036	0.21691	1.05437
Olfr156	chr4	43916765	43916766	82459	44096579	44096978	180014	-0.00416949	1.0534
2900009J06Rik	chr1	129534640	129534641	135989	129504909	129505308	29531	0.00984892	1.05207
Gm8801	chr17	36160777	36160778	76678	36162830	36163229	2253	0.95548	1.05057
9130008F23Rik	chr17	40927023	40927024	90482	40904655	40905054	22168	0.0686878	1.05004
Acly	chr11	100435587	100435588	46272	100385520	100385919	49867	-0.337946	1.04992
Zc3h15	chr2	83585649	83585650	100914	83568488	83568887	16961	0.447645	1.04976
Uba3	chr6	97171774	97171827	16137	97261882	97262281	90308	0.0726816	1.04946
Sde2	chr1	182781109	182781115	165	182788869	182789268	7960	0.686844	1.04931	+
Hist1h4j	chr13	21826905	21826906	57	21944429	21944828	117724	0.245279	1.04783
Il12rb1	chr8	73335429	73335430	3081	73430238	73430637	95009	-0.102088	1.04683
5430437J10Rik	chr15	5468007	5468008	21689	5463201	5463600	4606	-0.51241	1.04643	+
Eid2	chr7	28964879	28964880	88018	29208014	29208413	243335	0.346518	1.043
0610008F07Rik	chr2	163484025	163484026	116567	163656912	163657311	173087	-0.20663	1.04133
Rcc1	chr4	131900781	131900782	882	131855789	131856188	44792	-0.904303	1.04131
Slc44a5	chr3	153560390	153560391	76007	152634278	152634677	925912	-0.443383	1.04081
Kpna6	chr4	129287445	129287446	62564	129298364	129298763	11119	-0.227853	1.04053
Col1a1	chr11	94820086	94820087	22502	94854145	94854544	34259	-0.0691999	1.04017
Rest	chr5	77646951	77646952	47565	77681144	77681543	34393	0.216763	1.04002
Lca5	chr9	83341664	83341665	6929	82902265	82902664	439199	-0.241721	1.03925
Jagn1	chr6	113481698	113481699	89135	113437025	113437424	44473	0.525453	1.03831
Krt222	chr11	99116872	99116880	11490	99029411	99029810	87261	0.374829	1.03013
Baiap2l2	chr15	79111936	79111937	4001	79007363	79007762	104373	-0.019564	1.02907
Far1	chr7	120716422	120716436	59046	121239194	121239593	522972	-0.12351	1.02828
Six5	chr7	19576052	19576053	103838	19546906	19547305	28946	-0.41065	1.028
Uap1	chr1	172098093	172098094	6982	172144579	172144978	46686	0.449128	1.02706
Larp1b	chr3	40784826	40784827	30273	40784619	40785018	7	-0.411889	1.02546
Cyp17a1	chr19	46687843	46687844	59645	46674956	46675355	12687	-0.276029	1.02541
Zfp553	chr7	134318923	134318924	58031	134309315	134309714	9408	-0.40423	1.02535
Dmwd	chr7	19576052	19576053	85494	19546906	19547305	28946	0.427376	1.0247
Fndc5	chr4	128737406	128737407	76895	128732307	128732706	4899	0.0403954	1.02418
Fbxo11	chr17	88511816	88511817	47190	88511628	88512027	12	0.38306	1.0238	+
Tbx10	chr19	3976015	3976016	16734	3956221	3956620	19594	0.349502	1.02377
Plekho1	chr3	95675503	95675504	124257	95667466	95667865	7837	-0.705744	1.02315	+
Rhog	chr7	109475043	109475044	76410	109480095	109480494	5252	0.736222	1.02279
Tmem25	chr9	44677001	44677002	69701	44542832	44543231	133969	-0.172121	1.02244
Ywhaz	chr15	36577870	36577871	142815	36534585	36534984	43085	0.693132	1.02176
Sf3a1	chr11	4103877	4103878	148812	4196663	4197062	92986	0.411478	1.01974
Trim10	chr17	36981431	36981432	43520	36979215	36979614	2016	0.938912	1.01818
Tceb3	chr4	135584965	135584966	25085	135544003	135544402	40762	0.220206	1.01794
1700022A21Rik	chr5	24135753	24135754	7400	24151232	24151631	15679	-0.0217882	1.01745	+
Ccdc78	chr17	25998513	25998553	15515	26206964	26207363	208651	-0.537475	1.01664
Med15	chr16	17695121	17695122	74988	17722323	17722722	27402	0.616371	1.01658
Asphd1	chr7	134070007	134070008	27900	134151696	134152095	81889	-0.219822	1.01541
Fasl	chr1	163709441	163709442	23086	163712796	163713195	3555	0.230594	1.01443	+
Trit1	chr4	122549390	122549533	9183	122616357	122616756	67167	0.332892	1.01422
Dnmt3a	chr12	3834670	3834671	27510	3835569	3835968	1099	0.43484	1.01273	+
Dnmt3a	chr12	3855789	3855790	144305	3861667	3862066	6078	0.43484	1.01273	+
Krt16	chr11	100216860	100216861	106643	100255000	100255399	38340	0.188845	1.0113
Tmc5	chr7	125849342	125849429	72092	125655115	125655514	194027	-0.123414	1.01059
Foxi1	chr11	33964237	33964240	143848	33958326	33958725	5711	0.293684	1.01035
Smg7	chr1	154613403	154613404	111893	154688234	154688633	75031	0.916913	1.00821
Plekhg5	chr4	151490432	151490433	19604	151483153	151483552	7079	0.168815	1.00801	+
Trp53bp1	chr2	121115401	121115402	18278	120881653	120882052	233548	0.348734	1.00771
Cnn1	chr9	21935828	21935829	32131	22288306	22288705	352678	-0.625639	1.00628
N28178	chr4	43044703	43044704	114580	43065624	43066023	21121	-0.378835	1.00353
Pprc1	chr19	46125247	46125248	5779	46076745	46077144	48302	0.38589	1.00319
Kif4-ps	chr12	102254375	102254376	129441	102216525	102216924	37650	-0.151303	1.00301
Arih2	chr9	108472248	108472249	79461	108552086	108552485	80038	0.449646	1.00172
Wfdc1	chr8	122099231	122099232	91031	122069020	122069419	30011	0.423359	1.00148
Purb	chr11	6365419	6365420	10658	6422778	6423177	57559	0.780306	1.00131
Klhl11	chr11	100435587	100435588	101490	100385520	100385919	49867	-0.0364539	1.00102
Olfr429	chr1	175879354	175879355	139812	175983065	175983464	103911	-0.674428	1.00055
Dmbx1	chr4	115688245	115688246	75713	115562917	115563316	125128	0.625673	1.00014

## Sheet: legend
Table of 683 genes out of the 1893 memory T cell-specible inducible genes where the TSS is within 150 kb of pDHS. This table shows the (1) coordinates of the nearest pDHS, (2) distance from the TSS to the nearest pDHS, (3) coordinates of the nearest iDHS to a pDHS within 150 kb of the TSS, (5) distances between these pDHSs and iDHSs, and (6) fold changes in mRNA afer stimulation for naive T cells…
