# Supplementary material for: Inducible chromatin priming is associated with the establishment of immunological memory in T cells
Source: EMBO J. 2016 Jan 21;35(5):515–35. doi: 10.15252/embj.201592534 (PMC4772849; doi:10.15252/embj.201592534)
Supplement: Supplementary file 6 — Dataset EV4 [file EMBJ-35-515-s006.xlsx]

## Sheet: 1217 iDHSs
Dataset EV4: mm9 chromosomal coordinates of 1217 inducible DHSs
Chr	iDHS start	iDHS end	TB tag count	TB+ tag count	Fold change
chr17	73599589	73600588	678	16889	4.63865
chr10	3358393	3359392	612	15020	4.61721
chr10	67179987	67180986	427	14993	5.13391
chr14	122304884	122305883	707	14774	4.38521
chr2	34871492	34872491	1284	14699	3.517
chr2	167642318	167643317	967	14605	3.9168
chr1	146085955	146086954	533	14554	4.77114
chr13	30922874	30923873	800	14389	4.16882
chr12	102109689	102110688	941	14286	3.92426
chr7	87554843	87555842	435	14259	5.03471
chr2	83535162	83536161	807	14208	4.13799
chr11	60875532	60876531	513	14105	4.7811
chr7	134959167	134960166	942	13984	3.89191
chr9	58010709	58011708	224	13928	5.95835
chr9	116230778	116231777	1169	13866	3.5682
chr5	53800551	53801550	973	13801	3.82619
chr14	65709623	65710622	764	13796	4.17453
chr3	126550768	126551767	699	13634	4.28577
chr2	11461755	11462754	619	13604	4.45795
chr8	109814776	109815775	857	13508	3.97838
chr14	45625211	45626210	732	13463	4.20101
chr10	60209078	60210077	521	13346	4.67898
chr9	37049572	37050571	468	13306	4.82942
chr17	57321947	57322946	965	13265	3.78095
chr10	75301531	75302530	1150	13238	3.52498
chr9	119921545	119922544	829	13153	3.98788
chr16	23270306	23271305	1116	12863	3.52682
chr10	18642742	18643741	746	12733	4.09325
chr15	58500916	58501915	898	12730	3.82537
chr5	108160088	108161087	531	12729	4.58326
chr3	135291407	135292406	902	12696	3.8151
chr9	63565668	63566667	587	12684	4.43351
chr1	39612555	39613554	866	12587	3.86142
chr9	58301368	58302367	635	12569	4.30697
chr1	55105527	55106526	490	12400	4.66141
chr5	53827832	53828831	483	12370	4.67868
chr9	62220014	62221013	530	12322	4.5391
chr8	130688588	130689587	471	12308	4.70773
chr11	81992855	81993854	477	12286	4.68688
chr13	112048019	112049018	687	12223	4.15314
chr10	74895738	74896737	666	12189	4.19391
chr13	41564597	41565596	570	12151	4.41397
chr10	39176157	39177156	685	12092	4.14181
chr9	40801903	40802902	686	12082	4.13851
chr11	61424458	61425457	392	12038	4.9406
chr17	73602440	73603439	271	11962	5.46402
chr3	51026798	51027797	714	11959	4.06603
chr14	28116190	28117189	590	11943	4.33931
chr3	107926756	107927755	955	11886	3.63762
chr15	66699781	66700780	441	11881	4.75173
chr11	60903507	60904506	878	11860	3.75574
chr8	84405521	84406520	541	11840	4.4519
chr3	131153415	131154414	627	11768	4.23026
chr11	58019122	58020121	794	11750	3.88738
chr6	51149972	51150971	321	11712	5.18927
chr2	44741979	44742978	377	11682	4.95358
chr10	95376973	95377972	541	11663	4.43017
chr2	127727237	127728236	943	11630	3.62445
chr4	57300393	57301392	762	11594	3.92744
chr8	98196352	98197351	721	11562	4.00325
chr17	12468244	12469243	807	11550	3.83918
chr10	67128403	67129402	385	11541	4.90577
chr3	37573898	37574897	371	11509	4.9552
chr2	9215791	9216790	496	11509	4.53628
chr8	35586595	35587594	608	11498	4.24117
chr14	78873648	78874647	398	11450	4.84644
chr16	75837775	75838774	460	11436	4.6358
chr1	39615513	39616512	500	11376	4.50792
chr1	74341643	74342642	660	11367	4.10624
chr6	127092923	127093922	529	11361	4.42468
chr15	62102693	62103692	740	11360	3.94029
chr4	116340498	116341497	586	11324	4.27234
chr10	26220101	26221100	377	11320	4.90817
chr9	119917894	119918893	517	11298	4.44976
chr11	80318152	80319151	622	11290	4.18199
chr16	49943491	49944490	740	11269	3.92869
chr2	31158536	31159535	866	11263	3.70108
chr11	54099658	54100657	494	11241	4.50812
chr5	68034592	68035591	449	11223	4.6436
chr5	23910459	23911458	840	11214	3.73877
chr6	88006654	88007653	313	11213	5.16287
chr3	134961250	134962249	557	11176	4.32658
chr9	75178248	75179247	512	11026	4.42862
chr4	119595358	119596357	896	10974	3.61445
chr8	124697704	124698703	610	10964	4.16782
chr13	100180363	100181362	807	10962	3.7638
chr11	79492006	79493005	461	10959	4.57121
chr2	104704312	104705311	497	10917	4.45719
chr18	32494901	32495900	587	10906	4.21562
chr3	21796696	21797695	260	10902	5.38994
chr10	13188325	13189324	439	10892	4.6329
chr11	11554800	11555799	577	10869	4.2355
chr19	29324354	29325353	315	10858	5.10726
chr8	97678303	97679302	568	10838	4.25406
chr18	33151989	33152988	501	10836	4.43488
chr11	83475396	83476395	811	10836	3.73999
chr13	45922425	45923424	260	10824	5.37958
chr9	66837618	66838617	702	10822	3.94635
chr4	8126751	8127750	415	10794	4.70097
chr18	61781524	61782523	458	10752	4.55311
chr1	132892633	132893632	862	10752	3.64077
chr12	112938754	112939753	321	10743	5.06468
chr2	167975318	167976317	485	10717	4.46577
chr15	101086219	101087218	780	10710	3.77934
chr14	20798232	20799231	885	10682	3.59336
chr6	127107228	127108227	684	10671	3.96356
chr14	21507946	21508945	569	10658	4.22736
chr7	116599865	116600864	605	10630	4.13506
chr4	130122698	130123697	509	10628	4.38406
chr7	66077455	66078454	740	10623	3.84352
chr11	61500236	61501235	576	10600	4.20185
chr2	6300701	6301700	779	10592	3.76521
chr2	93891787	93892786	295	10564	5.1623
chr1	79555620	79556619	593	10518	4.14868
chr1	40501315	40502314	641	10517	4.03626
chr9	40506601	40507600	502	10494	4.38573
chr2	158058490	158059489	569	10484	4.20362
chr11	82018434	82019433	420	10469	4.63959
chr1	155147157	155148156	590	10466	4.14885
chr10	111020511	111021510	526	10457	4.31326
chr5	108190446	108191445	710	10453	3.87995
chr2	131665921	131666920	245	10448	5.4143
chr10	21255087	21256086	385	10438	4.76084
chr2	126617965	126618964	323	10432	5.01334
chr4	135543703	135544702	522	10408	4.3175
chr10	117879673	117880672	428	10396	4.60227
chr13	112055622	112056621	810	10383	3.68016
chr10	12533738	12534737	491	10335	4.39567
chr17	8064389	8065388	767	10278	3.74419
chr6	119340345	119341344	674	10275	3.93025
chr11	20796080	20797079	814	10250	3.65445
chr9	69549736	69550735	798	10235	3.68098
chr8	63918981	63919980	279	10228	5.19612
chr4	32370537	32371536	687	10220	3.89494
chr9	13367573	13368572	564	10178	4.17362
chr11	33922464	33923463	408	10123	4.63292
chr4	32461815	32462814	665	10119	3.92757
chr16	52292517	52293516	294	10115	5.10454
chr1	163366294	163367293	600	10114	4.07525
chr3	68412466	68413465	344	10098	4.87552
chr3	37198196	37199195	629	10084	4.00286
chr9	40856650	40857649	838	10084	3.58897
chr11	54080551	54081550	418	10070	4.59042
chr2	127987963	127988962	497	10060	4.33924
chr7	130490027	130491026	498	10059	4.3362
chr2	33995013	33996012	840	10056	3.58152
chr3	50998936	50999935	859	10047	3.54796
chr12	113886214	113887213	578	10041	4.11869
chr5	73735270	73736269	790	10030	3.66633
chr9	95253851	95254850	672	10009	3.89669
chr6	134155452	134156451	365	9995	4.77524
chr10	98201497	98202496	652	9995	3.93826
chr10	94672354	94673353	406	9977	4.61905
chr4	119541280	119542279	622	9954	4.00029
chr1	95949819	95950818	528	9953	4.23652
chr4	137415583	137416582	458	9951	4.44142
chr16	92400073	92401072	450	9950	4.4667
chr1	173722529	173723528	383	9947	4.69885
chr11	76732922	76733921	319	9920	4.95871
chr9	50361238	50362237	838	9904	3.56299
chr10	34133010	34134009	446	9883	4.46983
chr10	8134745	8135744	661	9870	3.90033
chr12	114035699	114036698	497	9862	4.31056
chr13	52966901	52967900	590	9862	4.06309
chr14	75587554	75588553	549	9860	4.16671
chr11	103546324	103547323	471	9854	4.38691
chr12	72108527	72109526	810	9834	3.60178
chr1	173708163	173709162	579	9828	4.08526
chr2	69613376	69614375	278	9827	5.14359
chr7	25905993	25906992	625	9824	3.97438
chr11	22836076	22837075	685	9821	3.84169
chr13	30933368	30934367	567	9803	4.1118
chr17	31619279	31620278	258	9785	5.24513
chr15	94404909	94405908	558	9761	4.12869
chr19	29924288	29925287	455	9756	4.42235
chr5	123937348	123938347	821	9751	3.5701
chr2	32440537	32441536	464	9721	4.38891
chr12	81165752	81166751	670	9671	3.85143
chr17	80564895	80565894	478	9664	4.33754
chr16	46117437	46118436	681	9657	3.82585
chr13	98448158	98449157	474	9645	4.34682
chr4	63535317	63536316	300	9612	5.0018
chr9	43069677	43070676	486	9609	4.30536
chr14	45629077	45630076	323	9603	4.89388
chr4	116338920	116339919	310	9600	4.95269
chr9	45881169	45882168	353	9600	4.76529
chr4	11017571	11018570	534	9596	4.16752
chr10	119633768	119634767	373	9591	4.68443
chr18	84064323	84065322	370	9571	4.69307
chr2	128258958	128259957	456	9558	4.3896
chr10	92637684	92638683	548	9551	4.1234
chr3	21736132	21737131	301	9540	4.98615
chr2	11064279	11065278	306	9539	4.96223
chr6	136914083	136915082	697	9532	3.77355
chr8	86122620	86123619	462	9510	4.36348
chr1	40415331	40416330	556	9498	4.09447
chr11	94895968	94896967	476	9493	4.31783
chr1	39617019	39618018	426	9484	4.47657
chr11	120865311	120866310	251	9478	5.23882
chr16	24154792	24155791	703	9476	3.75268
chr1	181945119	181946118	668	9474	3.82605
chr11	63730847	63731846	794	9455	3.57387
chr9	115517427	115518426	530	9445	4.15549
chr10	92511961	92512960	653	9443	3.85409
chr8	97496887	97497886	656	9438	3.84671
chr15	36421175	36422174	474	9436	4.31522
chr13	38000509	38001508	608	9418	3.95328
chr8	35653691	35654690	564	9390	4.05736
chr17	26206664	26207663	779	9374	3.58897
chr4	137430931	137431930	630	9364	3.8937
chr9	57540478	57541477	463	9360	4.33742
chr15	25373628	25374627	594	9356	3.97736
chr18	36626871	36627870	486	9349	4.26578
chr6	115523851	115524850	547	9348	4.09504
chr2	173193443	173194442	368	9344	4.66626
chr4	126792023	126793022	571	9342	4.03217
chr3	37570939	37571938	324	9341	4.84951
chr6	15730369	15731368	562	9330	4.05324
chr3	37719689	37720688	308	9309	4.91762
chr7	65927008	65928007	316	9306	4.88016
chr11	32632929	32633928	411	9305	4.5008
chr18	24071009	24072008	301	9298	4.94909
chr18	67433625	67434624	378	9259	4.6144
chr10	67080586	67081585	428	9248	4.43346
chr5	147629993	147630992	440	9246	4.39325
chr6	83428427	83429426	621	9244	3.89585
chr14	28093140	28094139	356	9234	4.69701
chr2	132431176	132432175	406	9220	4.50522
chr13	37098923	37099922	574	9219	4.00549
chr13	45932644	45933643	534	9212	4.1086
chr17	44903979	44904978	209	9204	5.46069
chr11	103594089	103595088	233	9177	5.29962
chr7	73291823	73292822	508	9167	4.17355
chr1	184451827	184452826	445	9157	4.363
chr11	21069203	21070202	255	9155	5.16599
chr6	91997415	91998414	430	9131	4.40836
chr6	144637298	144638297	782	9128	3.54506
chr3	134987696	134988695	378	9125	4.59337
chr11	11443876	11444875	505	9125	4.17547
chr17	75263835	75264834	317	9117	4.846
chr11	94002565	94003564	778	9111	3.54977
chr3	65430356	65431355	450	9104	4.3385
chr3	103711354	103712353	434	9099	4.38994
chr1	37358056	37359055	483	9099	4.23561
chr18	36520085	36521084	437	9097	4.37969
chr2	127585998	127586997	686	9080	3.72641
chr13	43873095	43874094	433	9076	4.38962
chr6	134139420	134140419	724	9071	3.6472
chr3	104167740	104168739	581	9058	3.96258
chr18	84878974	84879973	425	9056	4.41334
chr11	23672543	23673542	497	9056	4.18756
chr2	180833649	180834648	530	9056	4.09481
chr15	62664449	62665448	601	9047	3.912
chr15	36800216	36801215	646	9035	3.80592
chr13	89463608	89464607	750	9025	3.58896
chr8	130876454	130877453	393	9022	4.52085
chr11	117055435	117056434	339	9005	4.73137
chr10	7712096	7713095	646	9004	3.80096
chr1	163688017	163689016	349	9002	4.68895
chr6	129456835	129457834	345	8976	4.7014
chr10	92807642	92808641	766	8974	3.55033
chr16	52472510	52473509	399	8944	4.48646
chr11	86193658	86194657	365	8942	4.61463
chr13	30955227	30956226	392	8942	4.51167
chr14	8761347	8762346	783	8940	3.51319
chr2	130444493	130445492	270	8936	5.0486
chr10	13580639	13581638	552	8936	4.01689
chr11	79607185	79608184	670	8935	3.73723
chr6	113562340	113563339	389	8932	4.52114
chr14	76291798	76292797	371	8918	4.58723
chr11	70326019	70327018	667	8868	3.73285
chr9	45986931	45987930	563	8858	3.97577
chr15	77641497	77642496	705	8858	3.65129
chr2	131770611	131771610	781	8848	3.50196
chr10	13450504	13451503	333	8844	4.7311
chr4	83021252	83022251	593	8818	3.89435
chr10	28413073	28414072	338	8799	4.70224
chr11	96295994	96296993	649	8782	3.75826
chr7	123636938	123637937	550	8777	3.99622
chr9	62402912	62403911	729	8775	3.58941
chr7	105681199	105682198	467	8770	4.23108
chr9	63520077	63521076	501	8770	4.12969
chr5	136933986	136934985	657	8746	3.73466
chr18	74974050	74975049	716	8739	3.60944
chr3	88285823	88286822	529	8733	4.04514
chr9	50540667	50541666	656	8733	3.73471
chr13	9352784	9353783	695	8728	3.65057
chr16	90180860	90181859	384	8698	4.50151
chr10	13738714	13739713	462	8696	4.23439
chr16	51813700	51814699	425	8695	4.35465
chr9	106451853	106452852	276	8687	4.97612
chr6	73199343	73200342	513	8684	4.08133
chr7	130554283	130555282	572	8670	3.92194
chr12	74424869	74425868	505	8660	4.10001
chr9	57790574	57791573	567	8657	3.93245
chr10	39225162	39226161	545	8651	3.98854
chr2	166224348	166225347	581	8628	3.89242
chr10	18611655	18612654	668	8594	3.68541
chr18	53960711	53961710	750	8590	3.5177
chr7	66013498	66014497	665	8583	3.69006
chr11	116394680	116395679	668	8569	3.68121
chr4	48062397	48063396	651	8563	3.71739
chr11	82052685	82053684	552	8562	3.95521
chr15	62612030	62613029	441	8557	4.27825
chr11	94947258	94948257	368	8554	4.53882
chr15	12045313	12046312	603	8554	3.82637
chr8	81677443	81678442	417	8546	4.35713
chr2	4219583	4220582	467	8526	4.19037
chr8	84346665	84347664	470	8526	4.18114
chr8	85298201	85299200	681	8517	3.64462
chr2	75869606	75870605	392	8501	4.43871
chr9	13456106	13457105	652	8498	3.70418
chr2	38336261	38337260	707	8497	3.58717
chr14	21035686	21036685	433	8491	4.2935
chr4	155150815	155151814	468	8485	4.18033
chr12	82945567	82946566	746	8472	3.50546
chr18	65485207	65486206	394	8461	4.42456
chr2	131330485	131331484	501	8452	4.07641
chr11	44317950	44318949	411	8436	4.35935
chr17	47052962	47053961	502	8412	4.06669
chr16	24299964	24300963	245	8402	5.09988
chr12	74826905	74827904	308	8401	4.76956
chr6	59265590	59266589	691	8399	3.60346
chr4	35171028	35172027	623	8396	3.7524
chr18	42081484	42082483	212	8393	5.30705
chr10	67125520	67126519	414	8386	4.34028
chr14	121498857	121499856	254	8383	5.04457
chr10	89140527	89141526	408	8383	4.36083
chr2	44734715	44735714	424	8360	4.30137
chr16	95903564	95904563	711	8357	3.55506
chr2	31101617	31102616	504	8354	4.05097
chr17	88594344	88595343	497	8343	4.06925
chr10	111012828	111013827	559	8341	3.8993
chr2	66008044	66009043	396	8332	4.39509
chr3	136564685	136565684	452	8326	4.20323
chr15	10626358	10627357	280	8314	4.89204
chr9	40149267	40150266	541	8311	3.94132
chr15	62099479	62100478	651	8308	3.67377
chr18	74341942	74342941	435	8304	4.25472
chr3	134956302	134957301	328	8302	4.66169
chr3	157546709	157547708	450	8302	4.20546
chr14	55826815	55827814	262	8301	4.98565
chr13	13585487	13586486	549	8295	3.91736
chr6	51012571	51013570	314	8289	4.72236
chr5	35549693	35550692	343	8286	4.5944
chr6	108290769	108291768	361	8282	4.51991
chr4	154589903	154590902	594	8281	3.80127
chr2	3626250	3627249	551	8264	3.90672
chr15	78634094	78635093	680	8251	3.60096
chr4	89196528	89197527	407	8244	4.34024
chr12	8517477	8518476	349	8242	4.5617
chr4	149242590	149243589	625	8242	3.72107
chr13	96902129	96903128	725	8229	3.50466
chr6	134322727	134323726	580	8214	3.82396
chr14	73780967	73781966	584	8196	3.81088
chr1	163712496	163713495	351	8190	4.54432
chr2	146908896	146909895	575	8190	3.83223
chr14	78729308	78730307	443	8189	4.20831
chr3	21862374	21863373	451	8183	4.18143
chr1	129142311	129143310	355	8177	4.52568
chr9	62356691	62357690	462	8171	4.14455
chr11	62689625	62690624	671	8155	3.6033
chr1	193013424	193014423	488	8140	4.06008
chr11	32543687	32544686	578	8122	3.81269
chr5	100787413	100788412	648	8122	3.64777
chr8	28085809	28086808	388	8114	4.38628
chr11	97156332	97157331	359	8106	4.49693
chr12	15938588	15939587	356	8099	4.50779
chr10	67640518	67641517	295	8096	4.77842
chr12	36247186	36248185	510	8092	3.98793
chr11	86565575	86566574	366	8088	4.46587
chr6	29386284	29387283	454	8075	4.1527
chr2	165681045	165682044	568	8073	3.82914
chr2	126291740	126292739	709	8066	3.508
chr3	135302864	135303863	698	8060	3.52948
chr11	23686070	23687069	204	8055	5.30324
chr3	58222777	58223776	248	8050	5.02058
chr6	98995471	98996470	412	8050	4.28827
chr14	41751586	41752585	658	8045	3.61193
chr9	94852475	94853474	177	8043	5.50591
chr2	11204161	11205160	433	8034	4.21368
chr3	37678810	37679809	441	8025	4.18565
chr1	43200844	43201843	446	8016	4.16777
chr9	66892819	66893818	494	8007	4.01868
chr2	160445826	160446825	343	7996	4.543
chr4	108043652	108044651	529	7995	3.91776
chr6	71450258	71451257	540	7992	3.88753
chr4	133005088	133006087	558	7991	3.84004
chr15	61374265	61375264	390	7989	4.35647
chr6	39397449	39398448	551	7988	3.85771
chr15	101080275	101081274	624	7982	3.67713
chr9	116061735	116062734	492	7981	4.01984
chr9	95292156	95293155	561	7977	3.82977
chr3	32307621	32308620	449	7972	4.15015
chr9	61626783	61627782	282	7969	4.82063
chr12	99810286	99811285	674	7932	3.55686
chr10	13589228	13590227	697	7929	3.50791
chr2	156508369	156509368	469	7924	4.07857
chr4	147977997	147978996	422	7913	4.22891
chr3	87762770	87763769	382	7911	4.37222
chr13	6625349	6626348	580	7911	3.76974
chr3	94183823	94184822	320	7909	4.62735
chr18	36666901	36667900	513	7894	3.94373
chr2	9587539	9588538	531	7892	3.89361
chr13	41548402	41549401	265	7891	4.89614
chr1	80173770	80174769	418	7886	4.23772
chr13	36884256	36885255	257	7884	4.93909
chr17	30666824	30667823	293	7861	4.74574
chr6	28935312	28936311	400	7850	4.29462
chr6	115455348	115456347	394	7845	4.31551
chr17	35886379	35887378	659	7844	3.57324
chr9	56108363	56109362	626	7836	3.64588
chr7	127042983	127043982	385	7835	4.347
chr5	137527677	137528676	292	7833	4.74552
chr13	49547108	49548107	416	7833	4.23491
chr6	134665857	134666856	681	7822	3.52181
chr14	78853542	78854541	440	7810	4.14975
chr16	92524540	92525539	400	7803	4.28596
chr18	80856795	80857794	430	7803	4.18162
chrX	33470533	33471532	286	7799	4.7692
chr11	83454419	83455418	618	7798	3.65743
chr2	33439021	33440020	453	7790	4.10404
chr10	67113910	67114909	296	7786	4.71721
chr12	74426238	74427237	230	7781	5.08025
chr1	162808335	162809334	581	7780	3.74316
chr11	34001580	34002579	448	7778	4.11783
chr7	25910629	25911628	244	7756	4.99036
chrX	39695020	39696019	444	7750	4.12556
chr8	28063099	28064098	507	7745	3.93321
chr11	46170147	46171146	282	7736	4.77782
chr17	12363757	12364756	344	7730	4.48999
chr4	42964209	42965208	431	7727	4.16415
chr11	29699564	29700563	408	7721	4.24215
chr2	127044428	127045427	519	7713	3.89349
chr14	52490092	52491091	288	7712	4.74296
chr16	76409292	76410291	561	7704	3.77954
chr10	95689786	95690785	405	7702	4.24924
chr4	139194232	139195231	334	7691	4.52525
chr1	175982765	175983764	368	7686	4.38446
chr18	12289507	12290506	489	7686	3.97433
chr7	59168763	59169762	669	7685	3.52197
chr11	62018436	62019435	488	7683	3.97672
chr6	47509522	47510521	617	7680	3.63776
chr13	37046534	37047533	635	7677	3.59571
chr7	86069872	86070871	519	7670	3.88542
chr7	26195870	26196869	456	7668	4.07174
chr15	99051637	99052636	304	7666	4.65633
chr2	79395287	79396286	472	7662	4.02086
chr8	35323850	35324849	363	7655	4.39836
chr14	63813700	63814699	456	7651	4.06854
chr10	77882047	77883046	300	7650	4.67243
chr14	45679167	45680166	263	7649	4.86214
chr14	55548412	55549411	315	7649	4.60185
chr11	102243877	102244876	235	7643	5.02341
chr6	83519010	83520009	454	7641	4.073
chr9	106459235	106460234	235	7638	5.02246
chr11	84352900	84353899	499	7637	3.93589
chr2	18816043	18817042	371	7636	4.36333
chr2	62463976	62464975	335	7632	4.50983
chr18	38575456	38576455	334	7630	4.51376
chr1	146088369	146089368	160	7629	5.57535
chr2	93819614	93820613	585	7623	3.70385
chr4	88326931	88327930	447	7616	4.09069
chr5	137866454	137867453	424	7609	4.16557
chr10	28208486	28209485	453	7593	4.06709
chr1	140522599	140523598	530	7593	3.84061
chr14	75288491	75289490	469	7589	4.01625
chr2	44816482	44817481	560	7585	3.75965
chr12	74856349	74857348	627	7583	3.59623
chr15	101309183	101310182	526	7569	3.84697
chr9	14907779	14908778	545	7569	3.79577
chr2	84061207	84062206	418	7565	4.17777
chr1	193115922	193116921	374	7562	4.33766
chr3	135362690	135363689	416	7560	4.18373
chr1	40292218	40293217	377	7553	4.32441
chr7	72858935	72859934	559	7545	3.7546
chrX	163568755	163569754	210	7535	5.16515
chr3	144252226	144253225	295	7523	4.67252
chr10	82259564	82260563	622	7516	3.59498
chr9	75165834	75166833	581	7511	3.69239
chr4	87648887	87649886	372	7505	4.33448
chr7	29491586	29492585	393	7502	4.25467
chr3	129595687	129596686	456	7497	4.03921
chr7	29733834	29734833	516	7483	3.85817
chr14	103873523	103874522	267	7477	4.80755
chr13	30200790	30201789	463	7475	4.01299
chr4	63457241	63458240	396	7469	4.23734
chr16	49197886	49198885	311	7467	4.58554
chr8	119199930	119200929	584	7453	3.67378
chr10	82425033	82426032	633	7439	3.55483
chr7	149834515	149835514	215	7437	5.11231
chr4	7039017	7040016	318	7423	4.5449
chr9	70536830	70537829	202	7422	5.19938
chr10	53974555	53975554	338	7415	4.45535
chr7	85942709	85943708	469	7410	3.98181
chr17	12313950	12314949	419	7406	4.14367
chr3	145835631	145836630	579	7402	3.67628
chr9	20304453	20305452	187	7394	5.30524
chr4	11056206	11057205	322	7393	4.52103
chr1	166011691	166012690	455	7391	4.02183
chr3	104102539	104103538	390	7387	4.24344
chr3	142229116	142230115	472	7387	3.96813
chr3	61147680	61148679	457	7385	4.01433
chr18	80838901	80839900	602	7384	3.61657
chr7	86048947	86049946	609	7381	3.5993
chr2	83908095	83909094	448	7375	4.04107
chr15	66559266	66560265	370	7374	4.31685
chr11	11633608	11634607	585	7367	3.65457
chr10	128175309	128176308	600	7367	3.61804
chr18	39877799	39878798	307	7365	4.58437
chr2	11067978	11068977	435	7346	4.07787
chr14	78751088	78752087	531	7340	3.789
chr4	59588157	59589156	567	7340	3.69436
chr10	66527693	66528692	523	7339	3.8107
chr13	40954616	40955615	422	7335	4.11948
chr5	106056852	106057851	468	7335	3.97022
chr14	25831101	25832100	309	7333	4.56872
chr15	102201952	102202951	188	7328	5.28461
chr6	43369994	43370993	338	7328	4.43832
chr3	84192323	84193322	496	7321	3.88363
chr11	43190348	43191347	427	7317	4.09894
chr8	122208999	122209998	227	7316	5.01029
chr6	97902559	97903558	538	7308	3.7638
chr12	72095883	72096882	179	7306	5.35105
chr17	27795420	27796419	621	7286	3.55246
chr1	173572310	173573309	597	7285	3.60913
chr9	62407534	62408533	519	7271	3.80835
chr13	113249656	113250655	531	7260	3.77319
chr16	45124058	45125057	366	7250	4.30807
chr12	3885908	3886907	571	7250	3.66642
chr8	123694175	123695174	561	7240	3.68992
chr6	124581157	124582156	277	7232	4.70644
chr2	35267416	35268415	606	7229	3.57641
chr1	80851528	80852527	213	7205	5.08007
chr1	93911620	93912619	322	7198	4.48246
chr14	71629911	71630910	620	7195	3.53665
chr5	24473759	24474758	526	7183	3.77145
chr12	74996364	74997363	273	7168	4.7146
chr9	108889417	108890416	482	7167	3.89426
chr11	80309862	80310861	449	7153	3.99376
chr13	37750140	37751139	557	7150	3.68219
chr17	57292999	57293998	304	7144	4.55459
chr10	80818742	80819741	457	7127	3.96303
chr11	93826319	93827318	397	7124	4.16548
chr3	126355782	126356781	195	7122	5.19074
chr2	104399895	104400894	576	7116	3.62693
chr16	24828171	24829170	275	7114	4.69316
chr5	32077566	32078565	352	7109	4.336
chr18	14931237	14932236	498	7108	3.83523
chr13	37111006	37112005	301	7106	4.5612
chr5	92388701	92389700	292	7104	4.60459
chr11	118848386	118849385	355	7101	4.32213
chr11	96944736	96945735	620	7098	3.51707
chr18	39876354	39877353	335	7090	4.40355
chr8	81550359	81551358	73	7088	6.60134
chr13	96900717	96901716	324	7086	4.45091
chr2	130514478	130515477	459	7070	3.94514
chr9	44526653	44527652	502	7069	3.81575
chr4	129690116	129691115	499	7065	3.82358
chr17	44473399	44474398	233	7064	4.92208
chr15	62284952	62285951	342	7064	4.36842
chr1	69545163	69546162	607	7060	3.5399
chr2	127737333	127738332	363	7059	4.28142
chr13	98164782	98165781	342	7048	4.36515
chr2	127313988	127314987	550	7035	3.67705
chr6	98503658	98504657	428	7034	4.03866
chr6	48046330	48047329	347	7029	4.34031
chr12	83559539	83560538	373	7026	4.23546
chr14	45940947	45941946	254	7016	4.78775
chr9	59196541	59197540	168	7015	5.38391
chr5	36212308	36213307	465	7002	3.91246
chr3	37803372	37804371	332	6995	4.39707
chr14	63393541	63394540	385	6994	4.18319
chr15	59342706	59343705	356	6985	4.29431
chr5	136005662	136006661	528	6981	3.72482
chr5	36004910	36005909	357	6975	4.2882
chr9	81519282	81520281	531	6962	3.71272
chr15	78542392	78543391	577	6962	3.59286
chr1	39069190	39070189	430	6958	4.01626
chr13	12560515	12561514	567	6956	3.61684
chr19	44526878	44527877	347	6953	4.32463
chr9	51093882	51094881	170	6952	5.35382
chr10	80276779	80277778	460	6945	3.91627
chr10	99079921	99080920	405	6944	4.09977
chr19	29961735	29962734	481	6944	3.85166
chr17	9060299	9061298	591	6941	3.55391
chr15	5457288	5458287	551	6932	3.65315
chr12	70391131	70392130	385	6930	4.16993
chr2	79092922	79093921	404	6928	4.10001
chr16	51999902	52000901	429	6928	4.01339
chrX	11422380	11423379	399	6925	4.11735
chr14	64524273	64525272	429	6923	4.01235
chr13	89660884	89661883	397	6915	4.12252
chr7	106542055	106543054	333	6914	4.37593
chr3	86596707	86597706	512	6909	3.75426
chr7	29737314	29738313	328	6908	4.3965
chr5	63284120	63285119	520	6908	3.73168
chr13	37343173	37344172	585	6906	3.56134
chr2	3582496	3583495	222	6895	4.95692
chr11	115521361	115522360	588	6889	3.55041
chr2	24247451	24248450	477	6888	3.85202
chr16	52466417	52467416	253	6887	4.76667
chr9	103278323	103279322	467	6881	3.88112
chr19	11607954	11608953	545	6880	3.65808
chr8	86763460	86764459	400	6870	4.10224
chr14	47980453	47981452	500	6869	3.7801
chr4	88794902	88795901	317	6863	4.43628
chr15	12518072	12519071	553	6861	3.63307
chr15	12508663	12509662	553	6855	3.63181
chr1	173566613	173567612	549	6854	3.64207
chr16	24037305	24038304	369	6850	4.21441
chr11	101548914	101549913	437	6841	3.9685
chr3	78975973	78976972	270	6835	4.66191
chr10	118463750	118464749	348	6823	4.29325
chr12	8558575	8559574	148	6820	5.5261
chr10	95869706	95870705	519	6817	3.71533
chr9	72117631	72118630	514	6813	3.72845
chr19	29000546	29001545	342	6808	4.31516
chr8	63889211	63890210	220	6804	4.95081
chr19	46674656	46675655	572	6801	3.57166
chr11	78060078	78061077	432	6800	3.97643
chr8	36676791	36677790	282	6798	4.59134
chr5	32006321	32007320	105	6795	6.01601
chr5	113556388	113557387	428	6790	3.98773
chr14	53172732	53173731	92	6789	6.20542
chr1	182455420	182456419	355	6778	4.25497
chr14	64771594	64772593	392	6772	4.11066
chr19	43970660	43971659	456	6767	3.89141
chr13	37104668	37105667	474	6765	3.83513
chr11	4899866	4900865	301	6763	4.48983
chr15	50498657	50499656	523	6763	3.69278
chr7	29509272	29510271	475	6756	3.83017
chr5	116151670	116152669	408	6748	4.04782
chr9	106455893	106456892	275	6742	4.61567
chr11	106336286	106337285	546	6742	3.6262
chr10	18668673	18669672	243	6737	4.79308
chr4	119639355	119640354	419	6736	4.00687
chr3	68546092	68547091	554	6736	3.60393
chr12	8860812	8861811	467	6730	3.84911
chr10	67642578	67643577	537	6726	3.64675
chr3	97047233	97048232	222	6722	4.92026
chr17	26215769	26216768	268	6710	4.64601
chr15	58655686	58656685	398	6709	4.07526
chr9	13260603	13261602	551	6709	3.60597
chr11	103549258	103550257	261	6708	4.68376
chr6	112806285	112807284	429	6697	3.96447
chr3	126273268	126274267	290	6686	4.52702
chr1	146110863	146111862	461	6685	3.85809
chr9	68959224	68960223	297	6684	4.49218
chr3	134969280	134970279	380	6684	4.13664
chr1	173710113	173711112	513	6684	3.70368
chr3	138083164	138084163	514	6683	3.70066
chr14	76025059	76026058	332	6681	4.33081
chr9	40920228	40921227	224	6673	4.89676
chr1	46969058	46970057	276	6673	4.5956
chr18	68445945	68446944	434	6673	3.94257
chr4	59391797	59392796	351	6666	4.24728
chr11	54025331	54026330	487	6664	3.77439
chr10	74595404	74596403	425	6655	3.9689
chr16	49896467	49897466	450	6652	3.88579
chrX	6764483	6765482	239	6645	4.79719
chr13	45935002	45936001	467	6641	3.82991
chr10	67004721	67005720	535	6637	3.63292
chr15	25755832	25756831	343	6634	4.2736
chr2	11612488	11613487	293	6626	4.49917
chr19	56830489	56831488	363	6619	4.18857
chr2	35154633	35155632	550	6616	3.58846
chr19	31136506	31137505	281	6614	4.55688
chr7	130334851	130335850	357	6614	4.21153
chr1	133004901	133005900	406	6601	4.02313
chr2	9505137	9506136	469	6600	3.81481
chr1	146053073	146054072	456	6599	3.85514
chr3	106674825	106675824	169	6590	5.28518
chr15	75774212	75775211	544	6587	3.59794
chr8	34658626	34659625	525	6585	3.64879
chrX	33459194	33460193	125	6583	5.71875
chr2	160617577	160618576	214	6580	4.9424
chr19	18847044	18848043	342	6580	4.26602
chr3	37724233	37725232	281	6579	4.54923
chr9	46005944	46006943	480	6578	3.77654
chr3	65123185	65124184	534	6572	3.62142
chr9	75276499	75277498	502	6557	3.70728
chr13	30658870	30659869	538	6538	3.60317
chr8	119918685	119919684	363	6536	4.17037
chr11	30169357	30170356	313	6530	4.38285
chr5	20628489	20629488	334	6529	4.28894
chr17	34575117	34576116	377	6526	4.11356
chr18	65954123	65955122	470	6526	3.79547
chr16	51918903	51919902	207	6522	4.97761
chr11	48580412	48581411	424	6519	3.94251
chr10	51290892	51291891	412	6515	3.98305
chr11	117597079	117598078	323	6511	4.33327
chr11	32614722	32615721	360	6504	4.17526
chr8	84556332	84557331	464	6503	3.80891
chr18	15308200	15309199	484	6501	3.74758
chr5	93608343	93609342	375	6499	4.11526
chr7	4613880	4614879	408	6499	3.99358
chr9	50284408	50285407	460	6499	3.82051
chr2	4238885	4239884	387	6498	4.06959
chr6	72300031	72301030	420	6497	3.95131
chr11	20798291	20799290	453	6496	3.84197
chr13	108364724	108365723	513	6489	3.66097
chr2	30891986	30892985	503	6486	3.6887
chr11	80312864	80313863	281	6484	4.52824
chr2	9264545	9265544	458	6479	3.82235
chr5	100964455	100965454	553	6475	3.54953
chr1	108558544	108559543	363	6473	4.15639
chr15	25378986	25379985	411	6466	3.97566
chr1	193401259	193402258	379	6462	4.09171
chr11	68488382	68489381	408	6460	3.98489
chr2	9681073	9682072	457	6458	3.82082
chr9	121953118	121954117	210	6454	4.94173
chr15	80138786	80139785	381	6450	4.08144
chr6	144588765	144589764	480	6448	3.74775
chr6	90704632	90705631	500	6445	3.68818
chr13	28523479	28524478	203	6442	4.98796
chr2	73442784	73443783	502	6442	3.68175
chr9	13373105	13374104	468	6441	3.7827
chr9	32807474	32808473	188	6439	5.09803
chr11	53420184	53421183	356	6439	4.17689
chr10	18706799	18707798	429	6433	3.90644
chr2	79496844	79497843	355	6432	4.17938
chr16	89920467	89921466	364	6427	4.14214
chr3	126530486	126531485	558	6426	3.52558
chr19	34848256	34849255	215	6421	4.90039
chr2	129145585	129146584	409	6421	3.97263
chr10	120737326	120738325	561	6420	3.5165
chr5	63171255	63172254	222	6411	4.85192
chr13	34243023	34244022	297	6410	4.43179
chr11	87513352	87514351	346	6404	4.21013
chr10	126645393	126646392	461	6401	3.79546
chr19	4803811	4804810	367	6393	4.12264
chr5	24150932	24151931	323	6391	4.30644
chr7	97095875	97096874	341	6390	4.22797
chr3	137596640	137597639	539	6388	3.56701
chr7	88513291	88514290	398	6375	4.00159
chr19	29735129	29736128	493	6365	3.6905
chr17	81208325	81209324	464	6364	3.77774
chr2	102678080	102679079	418	6349	3.92495
chr2	146454256	146455255	544	6345	3.54394
chr18	55116996	55117995	265	6344	4.58133
chr4	8889006	8890005	468	6339	3.75967
chr19	6426462	6427461	533	6334	3.57091
chr7	117355149	117356148	512	6331	3.62822
chr5	53817424	53818423	316	6325	4.32307
chr13	98122818	98123817	298	6319	4.40631
chr1	87725251	87726250	378	6306	4.06027
chr6	38323978	38324977	410	6304	3.94257
chr5	86529696	86530695	282	6301	4.48181
chr8	124705087	124706086	420	6301	3.90712
chr12	12503095	12504094	513	6301	3.61855
chr11	61864677	61865676	515	6301	3.61294
chr5	32354484	32355483	423	6297	3.89594
chr6	17581155	17582154	463	6294	3.76489
chr13	63705677	63706676	504	6290	3.64156
chr13	68725302	68726301	429	6285	3.87286
chr6	119962486	119963485	271	6284	4.53532
chr11	109274125	109275124	518	6282	3.6002
chr6	145671638	145672637	505	6281	3.63664
chr12	81948162	81949161	329	6278	4.25415
chr1	163702784	163703783	194	6276	5.01572
chr15	79892958	79893957	520	6274	3.5928
chr1	133007813	133008812	239	6269	4.71315
chr11	86220650	86221649	496	6268	3.65959
chr13	81320575	81321574	450	6267	3.79978
chr11	46323022	46324021	300	6266	4.38451
chr2	118201279	118202278	442	6263	3.82474
chr7	129649555	129650554	393	6256	3.99264
chr11	53110300	53111299	486	6252	3.68529
chr3	37653350	37654349	403	6251	3.95524
chr5	65485965	65486964	342	6249	4.19156
chr7	105302505	105303504	423	6247	3.88443
chr11	72307451	72308450	508	6242	3.61911
chr4	43534823	43535822	401	6240	3.95987
chr1	153083406	153084405	524	6236	3.57298
chr15	76089740	76090739	410	6226	3.92461
chr10	111073593	111074592	334	6221	4.21923
chr2	120736855	120737854	428	6220	3.86123
chr9	35298676	35299675	537	6219	3.53369
chr14	32180482	32181481	497	6218	3.64513
chr15	66280546	66281545	406	6215	3.9362
chr3	37354787	37355786	146	6214	5.41148
chr2	11337451	11338450	403	6213	3.94644
chr5	135353792	135354791	470	6208	3.7234
chr18	14531425	14532424	313	6207	4.30966
chr10	92598739	92599738	203	6198	4.93225
chr11	53464168	53465167	544	6194	3.50919
chr2	31388117	31389116	219	6193	4.82164
chr3	135383482	135384481	451	6193	3.77944
chr12	107686591	107687590	470	6185	3.71804
chr15	59241540	59242539	403	6172	3.93689
chr17	29807810	29808809	476	6172	3.6967
chr3	130490563	130491562	147	6167	5.39068
chr9	70539689	70540688	235	6167	4.71384
chr8	130874641	130875640	248	6166	4.63592
chr9	40156053	40157052	466	6165	3.7257
chr17	12405639	12406638	397	6154	3.95431
chr10	95699309	95700308	257	6149	4.58051
chr18	49943616	49944615	444	6145	3.79078
chr13	43367106	43368105	218	6142	4.81631
chr10	95437291	95438290	283	6125	4.43584
chr15	99494452	99495451	522	6124	3.55235
chr1	159020744	159021743	403	6116	3.92374
chr14	71503482	71504481	535	6116	3.51498
chr19	6951071	6952070	478	6109	3.67585
chr7	87147156	87148155	427	6107	3.83816
chr10	19440996	19441995	322	6106	4.24509
chr2	151406065	151407064	435	6104	3.81067
chr2	84907916	84908915	245	6103	4.63866
chr10	93907580	93908579	313	6091	4.28244
chr2	33034603	33035602	332	6090	4.19719
chr12	92387810	92388809	304	6082	4.3224
chr6	50159691	50160690	284	6079	4.41987
chr4	8985220	8986219	277	6071	4.45398
chr17	35361669	35362668	503	6068	3.59259
chr1	79697921	79698920	455	6056	3.73443
chr5	53771344	53772343	271	6054	4.48152
chr16	84681941	84682940	390	6054	3.95634
chr10	114765333	114766332	406	6045	3.89619
chr13	42070859	42071858	420	6043	3.8468
chr1	37778740	37779739	487	6042	3.63303
chr17	66461213	66462212	480	6040	3.65344
chr9	115559799	115560798	298	6036	4.34021
chr19	36999098	37000097	260	6033	4.53629
chr10	13495565	13496564	402	6033	3.90761
chr2	9274354	9275353	284	6029	4.40796
chr19	9207630	9208629	357	6026	4.0772
chr16	55770103	55771102	369	6017	4.02735
chr12	74671176	74672175	318	6011	4.24051
chr7	82855781	82856780	426	6011	3.81868
chr12	36452786	36453785	243	6010	4.62834
chr8	117641330	117642329	348	6009	4.10997
chr3	144094754	144095753	443	6007	3.76127
chr8	36922284	36923283	411	6005	3.86895
chr3	51943916	51944915	453	6004	3.72834
chr18	39478565	39479564	458	6003	3.71226
chr18	38435340	38436339	472	6003	3.66882
chr1	80599315	80600314	210	6002	4.83698
chr16	92062413	92063412	306	5998	4.29288
chr11	119678695	119679694	364	5996	4.04199
chr3	107052071	107053070	373	5990	4.00531
chr1	179633305	179634304	318	5989	4.23522
chr7	65471694	65472693	315	5986	4.24817
chr9	92140405	92141404	387	5984	3.9507
chr1	34084857	34085856	291	5983	4.36178
chr9	104159853	104160852	162	5978	5.2056
chr12	32341450	32342449	399	5978	3.9052
chr2	158337916	158338915	451	5975	3.72774
chr3	109056789	109057788	313	5973	4.25422
chrX	92272069	92273068	340	5973	4.13485
chr5	147868865	147869864	508	5970	3.55483
chr7	108875041	108876040	418	5966	3.83519
chr4	87657819	87658818	295	5962	4.33701
chr19	53523445	53524444	483	5960	3.62522
chr9	66850619	66851618	447	5957	3.73624
chr8	10740747	10741746	385	5952	3.95044
chr4	149565925	149566924	359	5950	4.05083
chr14	118508646	118509645	506	5947	3.55495
chr1	108588988	108589987	211	5935	4.81393
chr8	81679060	81680059	415	5935	3.83806
chr11	83505544	83506543	156	5934	5.24939
chr10	66333415	66334414	390	5934	3.92746
chr13	43414415	43415414	325	5933	4.19025
chr3	145864863	145865862	333	5931	4.15468
chr12	85299598	85300597	341	5930	4.12019
chr15	73095434	73096433	360	5929	4.04172
chr17	71572700	71573699	468	5924	3.66199
chr4	109153804	109154803	263	5921	4.49271
chr3	109131614	109132613	270	5917	4.45383
chr13	9238559	9239558	363	5916	4.02658
chr14	73385647	73386646	392	5914	3.91521
chr12	17672385	17673384	430	5909	3.78051
chr4	62314338	62315337	516	5905	3.51649
chr11	76636912	76637911	120	5904	5.62059
chr7	129367192	129368191	320	5900	4.20457
chr7	30228750	30229749	370	5897	3.99438
chr11	54086338	54087337	387	5897	3.92958
chr2	126703933	126704932	446	5895	3.72438
chr19	24490744	24491743	428	5894	3.78356
chr1	40291044	40292043	401	5893	3.87733
chr2	165845997	165846996	443	5892	3.73338
chr14	32988215	32989214	378	5891	3.96205
chr1	166875529	166876528	447	5890	3.71992
chr7	132764810	132765809	416	5888	3.82312
chr18	36631633	36632632	440	5884	3.74122
chr17	4922134	4923133	491	5884	3.583
chr15	67345178	67346177	281	5874	4.3857
chr6	118322271	118323270	235	5868	4.64214
chr3	106571158	106572157	470	5863	3.64091
chr14	76338680	76339679	482	5863	3.60453
chr17	29015632	29016631	443	5862	3.72601
chr9	22288006	22289005	456	5857	3.68306
chr5	35070284	35071283	444	5853	3.72054
chr9	95901485	95902484	263	5849	4.47506
chr2	61433624	61434623	334	5845	4.12928
chr4	88648657	88649656	344	5842	4.08598
chrX	7221311	7222310	377	5839	3.95308
chr13	73935290	73936289	450	5839	3.69772
chr8	123492743	123493742	314	5836	4.21614
chr10	42210678	42211677	446	5835	3.70962
chr8	119719018	119720017	270	5833	4.43321
chr1	134280122	134281121	437	5831	3.73804
chr1	40493688	40494687	494	5830	3.56091
chr10	76944276	76945275	315	5827	4.20933
chr3	142274486	142275485	403	5824	3.85316
chr9	124029733	124030732	252	5821	4.52977
chr11	23653952	23654951	443	5821	3.71589
chr9	50985188	50986187	439	5810	3.72625
chr10	86257224	86258223	411	5806	3.82033
chr5	122932380	122933379	309	5804	4.23137
chr9	45854909	45855908	490	5796	3.5642
chr14	26406025	26407024	436	5794	3.73216
chr10	98710065	98711064	286	5792	4.33997
chr5	150336144	150337143	198	5787	4.86924
chr11	96970719	96971718	388	5785	3.89819
chr5	98537198	98538197	496	5785	3.5439
chr1	161604034	161605033	449	5784	3.68728
chr7	133277950	133278949	472	5783	3.61496
chr3	37661812	37662811	363	5779	3.99278
chr9	40938403	40939402	426	5769	3.7594
chr10	12435583	12436582	402	5767	3.84255
chr12	104791294	104792293	449	5767	3.68303
chr1	21826163	21827162	302	5766	4.25495
chr16	90736655	90737654	310	5765	4.21698
chr12	117860828	117861827	398	5763	3.85598
chr9	56502626	56503625	501	5760	3.52319
chr12	109547285	109548284	378	5753	3.92786
chr9	20616446	20617445	444	5753	3.69568
chr4	32485903	32486902	122	5736	5.55509
chr5	72641076	72642075	493	5734	3.53988
chr17	45466554	45467553	429	5732	3.73999
chr13	17875651	17876650	324	5730	4.14447
chr9	51867544	51868543	333	5727	4.10419
chr13	44999511	45000510	397	5724	3.84981
chr2	61393542	61394541	421	5718	3.76362
chr2	79411384	79412383	370	5707	3.94714
chr3	84208449	84209448	360	5705	3.98616
chr11	95368122	95369121	480	5701	3.57011
chr4	116355384	116356383	312	5697	4.19058
chr7	54372418	54373417	213	5695	4.74077
chr5	93601100	93602099	373	5694	3.93219
chr17	44555432	44556431	352	5693	4.01554
chr3	108989888	108990887	312	5689	4.18856
chr2	127078121	127079120	220	5683	4.69108
chr3	52688345	52689344	446	5683	3.67154
chr2	29502385	29503384	379	5682	3.90613
chr16	43260490	43261489	362	5671	3.96954
chr8	59955336	59956335	454	5670	3.64258
chr12	29388708	29389707	398	5669	3.83225
chr6	15692630	15693629	459	5666	3.62576
chr18	65533975	65534974	372	5664	3.92845
chr4	7076568	7077567	278	5657	4.34688
chr17	13811674	13812673	317	5656	4.15723
chr7	53093489	53094488	193	5655	4.87285
chr9	69514454	69515453	431	5653	3.71326
chr3	102503479	102504478	354	5647	3.99566
chr15	89107550	89108549	327	5646	4.10987
chr12	4917011	4918010	355	5645	3.99108
chr10	87866550	87867549	438	5644	3.68772
chr2	102808006	102809005	404	5643	3.80404
chr9	41041298	41042297	318	5642	4.14911
chr14	62472938	62473937	319	5641	4.14432
chr7	19892433	19893432	481	5640	3.55159
chr9	107814238	107815237	275	5636	4.35717
chr3	134979465	134980464	313	5636	4.17044
chr9	75173094	75174093	462	5632	3.60768
chrX	33461712	33462711	133	5629	5.40338
chr8	74470837	74471836	170	5625	5.04825
chr5	45849537	45850536	344	5625	4.03137
chr4	139196386	139197385	303	5623	4.21395
chr13	35272459	35273458	145	5619	5.27619
chr9	66650231	66651230	382	5618	3.87841
chr11	77846945	77847944	246	5614	4.5123
chr5	32357709	32358708	440	5610	3.67243
chr13	35314146	35315145	45	5604	6.96039
chr7	116731183	116732182	490	5603	3.51535
chr12	116409310	116410309	261	5600	4.42331
chr13	47243693	47244692	351	5599	3.99563
chr18	79370575	79371574	488	5599	3.52022
chr4	89153392	89154391	276	5596	4.34166
chr11	108078027	108079026	454	5594	3.62312
chr19	53486226	53487225	380	5592	3.87929
chr1	39625698	39626697	264	5581	4.40191
chr17	47069639	47070638	491	5580	3.50647
chr9	57795597	57796596	371	5579	3.91052
chr2	29538759	29539758	492	5579	3.50328
chr19	24794655	24795654	397	5577	3.81228
chrX	157041713	157042712	285	5575	4.28994
chr12	55701140	55702139	385	5573	3.85552
chr16	78228456	78229455	335	5572	4.05596
chr6	144950265	144951264	228	5570	4.61057
chr6	67197945	67198944	313	5569	4.15318
chr14	45653639	45654638	441	5558	3.65572
chr16	75874396	75875395	215	5554	4.69112
chr13	34751111	34752110	337	5554	4.04271
chr4	141552484	141553483	384	5551	3.85357
chr9	40242364	40243363	266	5544	4.38143
chr2	26817453	26818452	484	5541	3.51707
chr13	43498948	43499947	303	5540	4.1925
chr6	37685659	37686658	137	5539	5.33738
chr11	96265904	96266903	351	5539	3.98008
chr10	44285489	44286488	322	5535	4.10345
chr2	73469798	73470797	361	5526	3.93616
chr12	13520063	13521062	222	5525	4.63734
chr3	116550702	116551701	404	5525	3.77355
chr13	38264679	38265678	321	5512	4.10193
chr6	28202589	28203588	454	5512	3.60181
chr5	53327275	53328274	378	5511	3.86586
chr16	17542445	17543444	233	5510	4.56365
chr5	147883236	147884235	342	5509	4.00972
chr1	92965943	92966942	360	5505	3.93467
chr8	75251991	75252990	315	5501	4.12627
chr1	134041376	134042375	388	5501	3.82557
chr4	88798343	88799342	185	5500	4.89383
chr3	145870109	145871108	419	5497	3.71362
chr2	119952045	119953044	463	5494	3.56877
chr8	12780947	12781946	158	5493	5.1196
chr8	122986241	122987240	436	5486	3.65335
chr8	130888784	130889783	263	5482	4.38157
chr10	66854989	66855988	290	5480	4.24005
chr1	163903248	163904247	272	5479	4.33223
chr12	15976757	15977756	435	5478	3.65456
chr2	92467485	92468484	466	5477	3.55498
chr19	43494563	43495562	218	5476	4.65072
chr10	121630931	121631930	432	5476	3.66402
chr10	98964840	98965839	419	5475	3.70784
chr9	106472274	106473273	376	5474	3.86379
chr2	22901880	22902879	444	5473	3.6237
chr14	70328536	70329535	228	5470	4.58444
chr18	7613374	7614373	250	5463	4.44969
chr3	109089180	109090179	381	5458	3.84051
chr16	18757007	18758006	296	5457	4.20444
chr2	36077711	36078710	232	5456	4.55565
chr11	105300647	105301646	249	5456	4.45363
chr10	75292027	75293026	394	5454	3.79105
chr19	47040939	47041938	330	5449	4.04545
chr8	125060733	125061732	314	5446	4.11636
chr19	30199336	30200335	242	5445	4.49185
chr9	50848953	50849952	231	5441	4.55791
chr5	24331236	24332235	429	5441	3.66482
chr3	105549187	105550186	406	5440	3.74406
chr13	43495930	43496929	409	5437	3.73264
chr18	80852215	80853214	462	5437	3.55685
chr7	73720830	73721829	455	5434	3.57808
chr5	139169579	139170578	408	5433	3.73511
chr15	62619066	62620065	290	5430	4.22683
chr2	157235411	157236410	303	5429	4.1633
chr6	119334484	119335483	462	5428	3.55446
chr2	103721039	103722038	429	5427	3.66111
chr12	104751338	104752337	438	5427	3.63115
chr15	35236001	35237000	141	5426	5.26612
chr13	36976746	36977745	442	5422	3.61671
chr9	111285962	111286961	337	5417	4.00667
chr10	99040641	99041640	425	5409	3.66983
chr1	133243957	133244956	255	5408	4.40653
chr13	44587034	44588033	348	5408	3.95794
chr7	134296657	134297656	413	5407	3.71061
chr11	3467556	3468555	467	5405	3.5328
chr15	77714757	77715756	368	5404	3.87625
chr17	74202757	74203756	403	5401	3.74437
chr5	115946721	115947720	368	5400	3.87518
chr3	104351779	104352778	289	5398	4.22328
chr19	10430999	10431998	277	5395	4.28367
chr5	68092563	68093562	324	5393	4.05702
chr3	9714860	9715859	364	5392	3.88881
chr19	12905617	12906616	302	5391	4.15793
chr16	18452011	18453010	439	5389	3.61772
chr12	16007679	16008678	355	5387	3.92359
chr14	103428267	103429266	378	5387	3.83302
chr8	36944487	36945486	228	5385	4.56184
chr15	58649270	58650269	468	5379	3.52276
chr2	169614805	169615804	410	5377	3.71311
chr17	44701074	44702073	303	5373	4.14834
chr2	119094150	119095149	424	5372	3.66332
chr13	38007472	38008471	460	5371	3.54548
chr16	92948463	92949462	235	5356	4.51042
chr11	61513816	61514815	433	5344	3.62548
chr2	181298557	181299556	329	5341	4.02095
chr11	86159780	86160779	312	5340	4.09722
chr13	5790906	5791905	368	5340	3.85906
chr1	54770378	54771377	359	5334	3.89316
chr6	146858274	146859273	314	5331	4.08557
chr8	86313454	86314453	230	5330	4.53443
chr9	94703121	94704120	161	5328	5.04846
chr13	115044625	115045624	292	5327	4.18928
chr8	97673108	97674107	414	5324	3.68481
chr15	37372847	37373846	216	5319	4.62205
chr4	119717028	119718027	354	5305	3.90553
chr6	113651040	113652039	316	5303	4.06881
chr1	186685285	186686284	422	5302	3.65122
chr16	45346683	45347682	467	5300	3.5045
chr5	144857251	144858250	361	5296	3.87483
chr5	113548620	113549619	417	5294	3.66624
chr12	56160870	56161869	449	5291	3.55875
chr1	138555883	138556882	412	5290	3.68255
chr16	55735314	55736313	344	5287	3.94197
chr1	55485500	55486499	223	5282	4.56597
chr10	61510348	61511347	250	5280	4.40054
chr14	70490464	70491463	368	5280	3.84276
chr11	107571388	107572387	285	5279	4.21123
chr8	71155390	71156389	342	5279	3.9482
chr12	105653560	105654559	459	5279	3.5237
chr16	4685602	4686601	204	5277	4.69308
chr13	40974320	40975319	421	5268	3.64536
chr2	101521172	101522171	341	5263	3.94804
chr11	88306974	88307973	375	5261	3.81037
chr12	66076977	66077976	335	5260	3.97283
chr15	101105828	101106827	283	5257	4.21537
chr13	102076761	102077760	461	5256	3.51113
chr10	82473590	82474589	437	5250	3.58661
chr13	31014149	31015148	354	5247	3.88967
chr13	49395923	49396922	451	5243	3.53919
chr2	28705626	28706625	443	5242	3.56474
chr3	145862029	145863028	349	5239	3.90799
chr1	161721414	161722413	360	5238	3.86295
chr10	114818239	114819238	375	5232	3.8024
chr4	88896000	88896999	302	5226	4.11309
chr17	63846843	63847842	324	5224	4.01109
chr6	128912804	128913803	372	5224	3.81178
chr14	20809736	20810735	448	5223	3.54331
chr13	44799097	44800096	249	5221	4.39011
chr9	25082483	25083482	265	5221	4.30026
chr13	93399345	93400344	229	5217	4.5098
chr13	98536544	98537543	391	5214	3.73715
chr2	11189796	11190795	408	5213	3.67547
chr15	61286253	61287252	369	5207	3.81876
chr12	116356871	116357870	312	5203	4.05973
chr10	67194874	67195873	328	5202	3.9873
chr13	41919438	41920437	232	5200	4.48631
chr10	67205426	67206425	368	5195	3.81935
chr10	67762493	67763492	166	5192	4.96704
chr11	34692925	34693924	332	5191	3.96676
chr11	79226435	79227434	72	5189	6.17132
chr13	45004914	45005913	433	5181	3.58079
chr9	116033950	116034949	432	5180	3.58385
chr6	88794546	88795545	417	5178	3.63428
chr12	80650955	80651954	377	5177	3.77948
chr2	120881353	120882352	416	5175	3.6369
chr1	130337337	130338336	415	5173	3.63982
chr3	126622895	126623894	262	5170	4.30253
chr13	51807031	51808030	420	5167	3.62087
chr4	41300035	41301034	433	5166	3.57661
chr2	152947266	152948265	450	5166	3.52105
chr9	66760289	66761288	452	5163	3.51381
chr1	172696895	172697894	187	5162	4.78682
chr1	108083682	108084681	268	5162	4.26763
chr8	109967882	109968881	410	5160	3.65368
chr8	84383346	84384345	313	5159	4.04286
chr11	68955736	68956735	417	5157	3.62841
chr2	165234068	165235067	294	5155	4.13208
chr2	9255225	9256224	430	5155	3.58356
chr7	139910810	139911809	412	5151	3.64414
chr14	69802474	69803473	387	5149	3.73389
chr3	103404574	103405573	363	5148	3.82597
chr4	136462486	136463485	421	5148	3.61212
chr5	115494883	115495882	308	5147	4.06273
chr14	58468884	58469883	393	5144	3.71029
chr17	32051020	32052019	371	5141	3.79256
chr7	133201386	133202385	423	5141	3.60332
chr8	63900894	63901893	367	5139	3.80764
chr2	11358420	11359419	367	5136	3.80679
chr14	122372738	122373737	206	5133	4.63909
chr15	80140045	80141044	400	5133	3.68173
chr13	37382198	37383197	389	5132	3.72168
chr15	62669442	62670441	346	5130	3.89011
chr2	9586243	9587242	420	5127	3.60965
chr16	24659397	24660396	396	5126	3.69426
chr8	89165592	89166591	278	5124	4.20411
chr17	30631852	30632851	260	5123	4.30041
chr11	87232052	87233051	274	5122	4.22446
chr9	61652735	61653734	377	5122	3.76407
chr12	71513807	71514806	247	5118	4.373
chr7	82727652	82728651	409	5118	3.64541
chr14	103774391	103775390	284	5117	4.17134
chr17	32103994	32104993	275	5113	4.21667
chr10	85377623	85378622	422	5112	3.59857
chr6	52853084	52854083	317	5111	4.01105
chr9	54398092	54399091	385	5104	3.7287
chr6	134400383	134401382	278	5103	4.19819
chr13	37638173	37639172	372	5102	3.77769
chr7	130224663	130225662	343	5097	3.89337
chr6	52832438	52833437	383	5097	3.73423
chr11	102062393	102063392	331	5095	3.94418
chr5	30893423	30894422	291	5093	4.12942
chr1	79140452	79141451	404	5092	3.65581
chr6	51022544	51023543	390	5088	3.70555
chr8	74239001	74240000	394	5088	3.69083
chr1	52135179	52136178	316	5083	4.00768
chr11	53088522	53089521	316	5081	4.00712
chr10	41542158	41543157	220	5080	4.52925
chr8	14001305	14002304	253	5079	4.32734
chr9	114385164	114386163	435	5077	3.54489
chr6	127672762	127673761	366	5074	3.79321
chr10	98305057	98306056	225	5072	4.49456
chr16	78368660	78369659	424	5069	3.57956
chr13	97709362	97710361	235	5066	4.43011
chr9	48837916	48838915	393	5061	3.68682
chr4	63531081	63532080	299	5059	4.08063
chr6	146682427	146683426	378	5058	3.74211
chr6	145260477	145261476	409	5058	3.62839
chr14	47506940	47507939	229	5057	4.46486
chr4	94619180	94620179	430	5055	3.5553
chr1	183482744	183483743	315	5050	4.00286
chr19	47115432	47116431	290	5044	4.12044
chr10	19612804	19613803	324	5044	3.9605
chr14	65700335	65701334	417	5041	3.59559
chr3	103712415	103713414	441	5041	3.51486
chr11	59510715	59511714	269	5040	4.22775
chr16	14180038	14181037	278	5021	4.17482
chr6	120460122	120461121	303	5021	4.05059
chr19	55335606	55336605	376	5020	3.73888
chr3	75758737	75759736	420	5013	3.57721
chr11	116384817	116385816	348	5012	3.84823
chr11	76824966	76825965	317	5010	3.98226
chr1	89072433	89073432	226	5006	4.46926
chr7	97603221	97604220	260	5002	4.26592
chr14	71537272	71538271	401	5000	3.64025

## Sheet: legend
We identified a subset of 1217 inducible DNase I Hypersentive Sites (iDHSs) in the mouse genome which were detected in stimulated T blast cells. After normalisation of the data sets, these iDHSs were at least 11-fold stronger in stimulated T blast cells than in non-stimulated T cells. This subset of 1217 iDHSs excludes minor peaks with less than 5000 reads.
