# Supplementary material for: Inducible chromatin priming is associated with the establishment of immunological memory in T cells
Source: EMBO J. 2016 Jan 21;35(5):515–35. doi: 10.15252/embj.201592534 (PMC4772849; doi:10.15252/embj.201592534)
Supplement: Supplementary file 7 — Dataset EV5 [file EMBJ-35-515-s007.zip]

Archive with 15 entries (14 files):
- EMBOJ_92534_DatasetEV5/
- EMBOJ_92534_DatasetEV5/AP-1.txt
- EMBOJ_92534_DatasetEV5/CREB.txt
- EMBOJ_92534_DatasetEV5/E-box.txt
- EMBOJ_92534_DatasetEV5/EGR.txt
- EMBOJ_92534_DatasetEV5/ETS.txt
- EMBOJ_92534_DatasetEV5/GATA.txt
- EMBOJ_92534_DatasetEV5/IRF.txt
- EMBOJ_92534_DatasetEV5/KLF.txt
- EMBOJ_92534_DatasetEV5/Legend for Dataset EV5.docx
- EMBOJ_92534_DatasetEV5/NFAT.txt
- EMBOJ_92534_DatasetEV5/NFAT_AP-1.txt
- EMBOJ_92534_DatasetEV5/NFKB.txt
- EMBOJ_92534_DatasetEV5/RUNX.txt
- EMBOJ_92534_DatasetEV5/STAT.txt
