# Supplementary material for: Inducible chromatin priming is associated with the establishment of immunological memory in T cells
Source: EMBO J. 2016 Jan 21;35(5):515–35. doi: 10.15252/embj.201592534 (PMC4772849; doi:10.15252/embj.201592534)
Supplement: Supplementary file 7 — Dataset EV5 [file EMBJ-35-515-s007.zip › EMBOJ_92534_DatasetEV5/E-box.txt]

>GTCACGTGAC	18-GTCACGTGAC,BestGuess:E-box(HLH)/Promoter/Homer(0.888)	8.056764	-203.799959	0	T:1284.0(3.14%),B:667.8(1.71%),P:1e-88
0.342	0.015	0.615	0.028
0.079	0.001	0.086	0.834
0.01	0.602	0.387	0.001
0.847	0.001	0.122	0.03
0.001	0.772	0.165	0.062
0.192	0.009	0.68	0.119
0.001	0.001	0.001	0.997
0.024	0.001	0.974	0.001
0.853	0.001	0.145	0.001
0.03	0.747	0.187	0.036
